# Supplementary material for: Meta-omics-aided isolation of an elusive anaerobic arsenic-methylating soil bacterium
Source: ISME J. 2022 Mar 25;16(7):1740–9. doi: 10.1038/s41396-022-01220-z (PMC9213503; doi:10.1038/s41396-022-01220-z)
Supplement: Supplementary file 2 — Supplementary Information (SI) Tables for the research article: Meta-omics-aided isolation of an elusive anaerobic arsenic-methylating soil bacterium [file 41396_2022_1220_MOESM2_ESM.xlsx]

## Sheet: S1
Table S1. Taxonomic classification of the EA metagenome from the no-As control. Classification assigned by Metaxa2 and gene abundance calculated by Kallisto of contigs encoding SSU 16S rRNA sequences. Taxa from each contig correspond to the sequence with the longest alignment from the top 10 hits from Metaxa2 output. NA: no assignation. In red letters the taxonomic reclassification of 16S SSU rRN…
						Kallisto contig abundance (TPM-DNA)
Contig	Species	Genus	Order	Class	Phylum	Bio rep. 1	Bio rep. 2	Bio rep. 3	Prokaryotic 16S SSU rRNA
k119_10428	Oscillibacter valericigenes Sjm18-20	Oscillibacter	Clostridiales	Clostridia	Firmicutes	53.9031	48.6954	38.2379	Yes
k119_10504	Enterococcus faecium	Enterococcus	Lactobacillales	Bacilli	Firmicutes	603.974	654.829	825.893	Yes
k119_10680	Enterococcus faecium	Enterococcus	Lactobacillales	Bacilli	Firmicutes	522.921	517.042	483.696	Yes
k119_10886	Clostridium celerecrescens	Incertae Sedis	Clostridiales	Clostridia	Firmicutes	1116.66	1027.91	1005.79	Yes
k119_11083	Eubacterium hadrum	Anaerostipes	Clostridiales	Clostridia	Firmicutes	114.425	52.2315	38.3419	Yes
k119_11084	Clostridium tyrobutyricum	Clostridium	Clostridiales	Clostridia	Firmicutes	22.5067	15.9203	9.6788	Yes
k119_11115	NA	Lawsonia intracellularis	Desulfovibrionales	Deltaproteobacteria	Proteobacteria	55.103	54.0219	116.126	Yes
k119_11167	Clostridium botulinum NCTC 2916	Clostridium	Clostridiales	Clostridia	Firmicutes	0	14.412	0	Yes
k119_1119	Enterococcus hirae	Enterococcus	Lactobacillales	Bacilli	Firmicutes	3159.9	3538.74	3392.43	Yes
k119_1127	Bacillus sp. SG-1	Bacillus	Bacillales	Bacilli	Firmicutes	173.947	194.831	151.259	Yes
k119_11417	Clostridium mesophilum	Clostridium	Clostridiales	Clostridia	Firmicutes	14.7312	18.7199	12.6972	Yes
k119_11659	bacterium L200B.328	Erythrobacter	Sphingomonadales	Alphaproteobacteria	Proteobacteria	170.315	91.3639	134.841	Yes
k119_1168	Staphylococcus aureus subsp. aureus S0385	Staphylococcus	Bacillales	Bacilli	Firmicutes	4.09805	5.84222	2.56975	Yes
k119_11766	Eubacterium hadrum	Anaerostipes	Clostridiales	Clostridia	Firmicutes	8.62963	8.51535	11.4963	Yes
k119_1178	Clostridium cadaveris	Clostridium	Clostridiales	Clostridia	Firmicutes	15.7679	41.2288	33.9021	Yes
k119_1234	Phascolarctobacterium faecium	Phascolarctobacterium	Acidominococcales	Negativicutes	Firmicutes	331.434	314.386	347.012	Yes
k119_1237	Anaeroarcus burkinensis	Anaeroarcus	Selenomonadales	Negativicutes	Firmicutes	409.817	370.95	361.84	Yes
k119_12429	[Clostridium] bifermentans	Incertae Sedis	Clostridiales	Clostridia	Firmicutes	211.942	125.954	157.925	Yes
k119_12456	[Clostridium] glycolicum	Incertae Sedis	Clostridiales	Clostridia	Firmicutes	115.107	66.0284	141.606	Yes
k119_12599	[Clostridium] sordellii	Incertae Sedis	Clostridiales	Clostridia	Firmicutes	20.2313	15.7065	14.3398	Yes
k119_12922	Oscillibacter valericigenes Sjm18-20	Oscillibacter	Clostridiales	Clostridia	Firmicutes	1372.21	1294.5	1295.25	Yes
k119_12954	Clostridium butyricum	Clostridium	Clostridiales	Clostridia	Firmicutes	1882.95	1532.44	1848.79	Yes
k119_13020	Desulfovibrio desulfuricans subsp. desulfuricans	Desulfovibrio	Desulfovibrionales	Deltaproteobacteria	Proteobacteria	609.51	637.798	581.283	Yes
k119_13401	bacterium str. 31285	Bacteroides	Bacteroidales	Bacteroidia	Bacteroidetes	625.39	815.414	793.963	Yes
k119_13601	Clostridium butyricum	Clostridium	Clostridiales	Clostridia	Firmicutes	2072.07	1722.05	1907.58	Yes
k119_13779	Bacteroides rodentium	Bacteroides	Bacteroidales	Bacteroidia	Bacteroidetes	489.459	409.396	405.129	Yes
k119_13923	Clostridium sp. JB-1	Clostridium	Clostridiales	Clostridia	Firmicutes	110.571	77.4361	108.138	Yes
k119_14081	Eubacterium hadrum	Anaerostipes	Clostridiales	Clostridia	Firmicutes	243.079	166.853	146.784	Yes
k119_1448	Ilyobacter delafieldii	Clostridium	Clostridiales	Clostridia	Firmicutes	183.124	193.727	156.299	Yes
k119_1467	Mycobacterium chitae	Propionibacterium	Propionibacteriales	Actinobacteria	Actinobacteria	24.159	24.1756	20.3206	Yes
k119_14760	Synergistales bacterium canine oral taxon 138	Candidatus Tammella	Synergistales	Synergistia	Synergistetes	20.0476	2.35372	10.4962	Yes
k119_14887	Lactobacillus perolens	Lactobacillus	Lactobacillales	Bacilli	Firmicutes	12.9002	10.2454	16.1572	Yes
k119_14943	Bacillus licheniformis ATCC 14580	Bacillus	Bacillales	Bacilli	Firmicutes	76.2438	26.1137	67.6104	Yes
k119_15369	Bacteroides sp. BlueCatfish9	Bacteroides	Bacteroidales	Bacteroidia	Bacteroidetes	35.1746	26.9804	27.7634	Yes
k119_15960	Bacteroides sp. BlueCatfish9	Bacteroides	Bacteroidales	Bacteroidia	Bacteroidetes	8.20433	9.27566	5.01262	Yes
k119_15975	NA	Lawsonia intracellularis	Desulfovibrionales	Deltaproteobacteria	Proteobacteria	30.3178	46.4305	41.9061	Yes
k119_16267	Clostridium sp. ss1	Incertae Sedis	Clostridiales	Clostridia	Firmicutes	59.2448	21.1338	30.7336	Yes
k119_16270	bacterium Te15A	Incertae Sedis	Clostridiales	Clostridia	Firmicutes	89.2863	76.0008	69.7005	Yes
k119_16688	Clostridium carboxidivorans P7	Clostridium	Clostridiales	Clostridia	Firmicutes	20.0518	15.9201	17.8212	Yes
k119_16850	Enterococcus hirae	Enterococcus	Lactobacillales	Bacilli	Firmicutes	80.5732	154.959	129.908	Yes
k119_16881	Anaeroarcus burkinensis	Anaeroarcus	Selenomonadales	Negativicutes	Firmicutes	37.4828	40.5978	31.9144	Yes
k119_16883	Exiguobacterium sibiricum 255-15	Exiguobacterium	Bacillales	Bacilli	Firmicutes	301.244	264.519	258.36	Yes
k119_17642	[Clostridium] bifermentans	Incertae Sedis	Clostridiales	Clostridia	Firmicutes	124.954	129.249	68.8832	Yes
k119_17660	Phascolarctobacterium sp. canine oral taxon 149	Phascolarctobacterium	Acidominococcales	Negativicutes	Firmicutes	87.3089	82.1014	71.1982	Yes
k119_17687	Citrobacter sp. 40	Citrobacter	Enterobacteriales	Gammaproteobacteria	Proteobacteria	10.5008	8.28251	6.39765	Yes
k119_18508	Lactobacillales bacterium HY-36-1	Oscillibacter	Clostridiales	Clostridia	Firmicutes	34.7376	25.1914	22.5757	Yes
k119_18788	Desulfovibrio desulfuricans	Desulfovibrio	Desulfovibrionales	Deltaproteobacteria	Proteobacteria	76.1521	84.9198	88.0788	Yes
k119_18905	Thermosinus carboxydivorans	Thermosinus	Clostridiales	Clostridia	Firmicutes	39.9132	20.7492	26.305	Yes
k119_19137	bacterium L200B.328	Erythrobacter	Sphingomonadales	Alphaproteobacteria	Proteobacteria	8.18111	0	0	Yes
k119_1938	Zymophilus raffinosivorans	Zymophilus	Selenomonadales	Negativicutes	Firmicutes	180.939	178.565	162.865	Yes
k119_1940	Anaeroarcus burkinensis	Anaeroarcus	Selenomonadales	Negativicutes	Firmicutes	305.552	277.229	270.279	Yes
k119_19794	Phascolarctobacterium sp. canine oral taxon 149	Phascolarctobacterium	Acidominococcales	Negativicutes	Firmicutes	31.2975	21.2418	26.5466	Yes
k119_20118	Lactobacillus perolens	Lactobacillus	Lactobacillales	Bacilli	Firmicutes	10.3662	14.5451	5.49875	Yes
k119_20916	Clostridium sp. BS-7	Clostridium	Clostridiales	Clostridia	Firmicutes	93.7987	92.1174	94.3679	Yes
k119_21018	Sporotalea propionica	Pelosinus	Clostridiales	Clostridia	Firmicutes	4.19472	8.67239	2.19081	Yes
k119_2130	Clostridium sp. strain S6	Incertae Sedis	Clostridiales	Clostridia	Firmicutes	2221.24	2406.01	2537.97	Yes
k119_21446	Clostridium botulinum NCTC 2916	Clostridium	Clostridiales	Clostridia	Firmicutes	19.8796	13.2484	12.7668	Yes
k119_2187	Enterococcus faecium	Enterococcus	Lactobacillales	Bacilli	Firmicutes	22.4234	25.9945	20.619	Yes
k119_21922	Oscillibacter valericigenes Sjm18-20	Oscillibacter	Clostridiales	Clostridia	Firmicutes	62.8102	55.3554	55.4744	Yes
k119_2217	Zymophilus raffinosivorans	Zymophilus	Selenomonadales	Negativicutes	Firmicutes	26.1647	38.2036	17.0252	Yes
k119_22272	Clostridium botulinum NCTC 2916	Clostridium	Clostridiales	Clostridia	Firmicutes	12.3178	11.3502	11.0327	Yes
k119_22729	Clostridium nitrophenolicum	Clostridium	Clostridiales	Clostridia	Firmicutes	38.994	35.6939	14.0094	Yes
k119_22830	Veillonellaceae bacterium SB90	Anaerosinus	Clostridiales	Clostridia	Firmicutes	19.9017	41.1621	20.8623	Yes
k119_22904	Vagococcus elongatus	Vagococcus	Lactobacillales	Bacilli	Firmicutes	25.3188	18.5999	0	Yes
k119_23949	Clostridium lundense	Clostridium	Clostridiales	Clostridia	Firmicutes	85.2236	77.9631	78.1853	Yes
k119_24862	Oscillibacter valericigenes Sjm18-20	Oscillibacter	Clostridiales	Clostridia	Firmicutes	48.6588	49.2259	43.8861	Yes
k119_25018	Anaeroarcus burkinensis	Anaeroarcus	Selenomonadales	Negativicutes	Firmicutes	25.3979	33.6931	0	Yes
k119_25037	Desulfovibrio desulfuricans	Desulfovibrio	Desulfovibrionales	Deltaproteobacteria	Proteobacteria	443.539	480.653	451.916	Yes
k119_25169	Desulfovibrio vulgaris DP4	Desulfovibrio	Desulfovibrionales	Deltaproteobacteria	Proteobacteria	17.6378	24.3562	18.4262	Yes
k119_25596	Staphylococcus aureus subsp. aureus S0385	Staphylococcus	Bacillales	Bacilli	Firmicutes	23.905	25.5263	22.6743	Yes
k119_26399	[Clostridium] sordellii	Incertae Sedis	Clostridiales	Clostridia	Firmicutes	18.7924	15.5263	13.665	Yes
k119_26457	Oscillibacter valericigenes Sjm18-20	Oscillibacter	Clostridiales	Clostridia	Firmicutes	21.3427	15.946	25.1944	Yes
k119_26630	Clostridium botulinum NCTC 2916	Clostridium	Clostridiales	Clostridia	Firmicutes	18.8578	18.0029	15.5666	Yes
k119_26952	Zymophilus raffinosivorans	Zymophilus	Selenomonadales	Negativicutes	Firmicutes	186.059	231.015	176.302	Yes
k119_27105	Staphylococcus aureus subsp. aureus S0385	Staphylococcus	Bacillales	Bacilli	Firmicutes	16.5032	15.9152	14.2937	Yes
k119_27176	Bacteroides fragilis 638R	Bacteroides	Bacteroidales	Bacteroidia	Bacteroidetes	80.6376	94.558	77.7144	Yes
k119_27177	Bacteroides fragilis 638R	Bacteroides	Bacteroidales	Bacteroidia	Bacteroidetes	9.00268	6.56845	15.026	Yes
k119_27217	Lactobacillales bacterium HY-36-1	Oscillibacter	Clostridiales	Clostridia	Firmicutes	23.6219	40.1078	25.2723	Yes
k119_27259	Sporotalea propionica	Pelosinus	Clostridiales	Clostridia	Firmicutes	72.7603	54.7347	41.5342	Yes
k119_27711	Enterococcus sulfureus	Enterococcus	Lactobacillales	Bacilli	Firmicutes	30.5186	31.904	28.382	Yes
k119_27782	Listeria monocytogenes Finland 1998	Listeria	Bacillales	Bacilli	Firmicutes	12.1343	19.1797	17.6652	Yes
k119_28270	Bacillus sp. SG-1	Bacillus	Bacillales	Bacilli	Firmicutes	32.5831	31.2445	37.1167	Yes
k119_28827	Clostridium sp. zx5	Incertae Sedis	Clostridiales	Clostridia	Firmicutes	414.205	342.422	335.058	Yes
k119_28837	Clostridium cadaveris	Clostridium	Clostridiales	Clostridia	Firmicutes	11.5245	29.8269	36.1015	Yes
k119_2916	Clostridium botulinum NCTC 2916	Clostridium	Clostridiales	Clostridia	Firmicutes	176.651	143.996	163.555	Yes
k119_29546	Zymophilus raffinosivorans	Zymophilus	Selenomonadales	Negativicutes	Firmicutes	21.2203	37.5347	9.21406	Yes
k119_29896	Clostridium botulinum NCTC 2916	Clostridium	Clostridiales	Clostridia	Firmicutes	170.398	134.087	152.582	Yes
k119_30605	Clostridium difficile R20291	Incertae Sedis	Clostridiales	Clostridia	Firmicutes	6.91987	3.95239	10.8851	Yes
k119_31081	Bacillus licheniformis ATCC 14580	Bacillus	Bacillales	Bacilli	Firmicutes	87.1214	71.9033	79.8285	Yes
k119_31437	Clostridium botulinum NCTC 2916	Clostridium	Clostridiales	Clostridia	Firmicutes	17.8662	17.5342	14.6609	Yes
k119_3164	Drosophila persimilis	Insecta	Arthropoda	Metazoa	Opisthokonta	2364.25	1974.43	2339.44	No
k119_3174	bacterium L200B.328	Erythrobacter	Sphingomonadales	Alphaproteobacteria	Proteobacteria	179.682	123.601	190.154	Yes
k119_32261	Veillonellaceae bacterium WH074	Acidaminococcus	Acidaminococcales	Negativicutes	Firmicutes	316.846	298.05	271.516	Yes
k119_32557	[Clostridium] sordellii	Incertae Sedis	Clostridiales	Clostridia	Firmicutes	19.4861	15.6233	13.7287	Yes
k119_3265	Clostridium botulinum NCTC 2916	Clostridium	Clostridiales	Clostridia	Firmicutes	18.9075	17.6691	15.4916	Yes
k119_34712	Pelosinus sp. SHI-1	Pelosinus	Clostridiales	Clostridia	Firmicutes	27.0804	27.6356	22.4816	Yes
k119_3473	Sporotalea propionica	Pelosinus	Clostridiales	Clostridia	Firmicutes	3.40196	7.77174	2.67079	Yes
k119_34741	Pelosinus sp. BXM	Pelosinus	Clostridiales	Clostridia	Firmicutes	0	0	0	Yes
k119_34942	Eubacterium hadrum	Anaerostipes	Clostridiales	Clostridia	Firmicutes	4.68621	0	6.81458	Yes
k119_35211	Clostridium botulinum NCTC 2916	Clostridium	Clostridiales	Clostridia	Firmicutes	16.9629	16.4339	14.381	Yes
k119_35364	Clostridium sp. LYH1	Clostridium	Clostridiales	Clostridia	Firmicutes	9.47639	22.3563	9.27589	Yes
k119_35766	Halobacteroides halobius	Halobacteroides	Halanaerobiales	Clostridia	Firmicutes	52.9828	48.9791	49.0217	Yes
k119_36321	Clostridium sp. MH18	Clostridium	Clostridiales	Clostridia	Firmicutes	16.9217	16.3575	14.6679	Yes
k119_36575	Bacteroides uniformis	Bacteroides	Bacteroidales	Bacteroidia	Bacteroidetes	492.959	408.799	388.828	Yes
k119_37248	Clostridium difficile CD196	Incertae Sedis	Clostridiales	Clostridia	Firmicutes	0	2.00374	5.94279	Yes
k119_37356	Phascolarctobacterium sp. canine oral taxon 149	Phascolarctobacterium	Acidaminococcales	Negativicutes	Firmicutes	105.36	108.464	120.256	Yes
k119_37631	Lactobacillus perolens	Lactobacillus	Lactobacillales	Bacilli	Firmicutes	39.6057	38.2621	31.6151	Yes
k119_37958	Clostridium tetanomorphum	Clostridium	Clostridiales	Clostridia	Firmicutes	11.759	11.0075	10.7749	Yes
k119_38176	Bacteroides graminisolvens	Bacteroides	Bacteroidales	Bacteroidia	Bacteroidetes	17.1962	8.42284	3.5444	Yes
k119_38254	Lactobacillus perolens	Lactobacillus	Lactobacillales	Bacilli	Firmicutes	186.534	118.602	128.407	Yes
k119_39563	Clostridium botulinum NCTC 2916	Clostridium	Clostridiales	Clostridia	Firmicutes	1.54442	3.95281	4.93762	Yes
k119_39565	Clostridium botulinum NCTC 2916	Clostridium	Clostridiales	Clostridia	Firmicutes	14.0467	4.13896	8.42648	Yes
k119_4193	Oscillibacter valericigenes Sjm18-20	Oscillibacter	Clostridiales	Clostridia	Firmicutes	620.691	578.902	568.964	Yes
k119_4490	Anaeroarcus burkinensis	Anaeroarcus	Selenomonadales	Negativicutes	Firmicutes	55.8105	45.2911	49.5954	Yes
k119_4709	Clostridium carboxidivorans P7	Clostridium	Clostridiales	Clostridia	Firmicutes	12.8803	11.0823	10.0673	Yes
k119_5300	[Clostridium] glycolicum	Incertae Sedis	Clostridiales	Clostridia	Firmicutes	106.557	54.0997	137.562	Yes
k119_5613	Lactobacillus perolens	Lactobacillus	Lactobacillales	Bacilli	Firmicutes	13.8216	18.1814	0	Yes
k119_5614	Clostridium tyrobutyricum	Clostridium	Clostridiales	Clostridia	Firmicutes	47.0637	31.3755	27.3624	Yes
k119_5947	Clostridiales bacterium DJF_B152	Incertae Sedis	Clostridiales	Clostridia	Firmicutes	86.1545	90.6904	72.7627	Yes
k119_6052	Anaeroarcus burkinensis	Anaeroarcus	Selenomonadales	Negativicutes	Firmicutes	9.1232	9.99907	0	Yes
k119_607	Desulfovibrio desulfuricans	Desulfovibrio	Desulfovibrionales	Deltaproteobacteria	Proteobacteria	56.6044	95.07	60.7148	Yes
k119_6168	[Clostridium] sordellii	Incertae Sedis	Clostridiales	Clostridia	Firmicutes	19.7227	15.5333	14.0705	Yes
k119_6327	Clostridium sp. MH18	Clostridium	Clostridiales	Clostridia	Firmicutes	3.56478	0	0	Yes
k119_6348	bacterium L200B.328	Erythrobacter	Sphingomonadales	Alphaproteobacteria	Proteobacteria	2.07467	8.79347	9.78734	Yes
k119_6902	Clostridium botulinum NCTC 2916	Clostridium	Clostridiales	Clostridia	Firmicutes	211.394	165.393	268.731	Yes
k119_6910	Anaeroarcus burkinensis	Anaeroarcus	Selenomonadales	Negativicutes	Firmicutes	19.6706	75.5249	24.1543	Yes
k119_6973	Clostridium tetanomorphum	Clostridium	Clostridiales	Clostridia	Firmicutes	84.4911	54.2648	49.8837	Yes
k119_6983	Clostridium tetanomorphum	Clostridium	Clostridiales	Clostridia	Firmicutes	21.3895	13.6281	13.824	Yes
k119_7068	Clostridium celerecrescens	Incertae Sedis	Clostridiales	Clostridia	Firmicutes	179.63	185.754	135.224	Yes
k119_7231	Saccharothrix australiensis	Saccharothrix	Pseudonocardiales	Actinobacteria	Actinobacteria	24.3091	25.3639	22.3121	Yes
k119_7453	Clostridium butyricum	Clostridium	Clostridiales	Clostridia	Firmicutes	2104.41	1755.77	2032.73	Yes
k119_7788	Clostridium botulinum NCTC 2916	Clostridium	Clostridiales	Clostridia	Firmicutes	138.343	112.797	128.534	Yes
k119_861	Clostridium nitrophenolicum	Clostridium	Clostridiales	Clostridia	Firmicutes	5.7535	3.02385	13.6633	Yes
k119_8619	Clostridium sp. ss1	Incertae Sedis	Clostridiales	Clostridia	Firmicutes	77.903	69.4292	70.2191	Yes
k119_8704	Bacteroides intestinalis	Bacteroides	Bacteroidales	Bacteroidia	Bacteroidetes	647.245	806.031	756.508	Yes
k119_8761	Clostridium tunisiense	Clostridium	Clostridiales	Clostridia	Firmicutes	55.1972	51.4432	51.4484	Yes
k119_9170	Eubacterium xylanophilum	Incertae Sedis	Clostridiales	Clostridia	Firmicutes	48.2127	39.0975	34.8038	Yes
k119_9275	Enterococcus sulfureus	Enterococcus	Lactobacillales	Bacilli	Firmicutes	28.9001	28.4689	26.6495	Yes
k119_9482	Eubacterium hadrum	Anaerostipes	Clostridiales	Clostridia	Firmicutes	73.6981	109.056	106.31	Yes
k119_9542	Embryophyta	Streptophyta	Charophyta	Chloroplastida	Archaeplastida	654.57	670.352	652.174	No
k119_9778	Clostridium sp. BS-7	Clostridium	Clostridiales	Clostridia	Firmicutes	0	0	18.4217	Yes
			Liliopsida	Magnoliophyta	Spermatophyta	Phaseolus acutifolius (tepary bean)

## Sheet: S2
Table S2. Taxonomic classification of the EA metagenome from the +As condition. Classification assigned by Metaxa2 and gene abundance calculated by Kallisto of contigs encoding SSU 16S rRNA sequences. Taxa from each contig correspond to the sequence with the longest alignment from the top 10 hits from Metaxa2 output. NA: no assignation. In red letters the taxonomic reclassification of 16S SSU rRN…
						Kallisto contig abundance (TPM-DNA)
Contig	Species	Genus	Order	Class	Phylum	Bio rep. 1	Bio rep. 2	Bio rep. 3	Prokaryotic 16S SSU rRNA
k119_1011	Bacillus licheniformis ATCC 14580	Bacillus	Bacillales	Bacilli	Firmicutes	95.023	83.8375	97.9226	Yes
k119_10120	[Clostridium] glycolicum	Incertae Sedis	Clostridiales	Clostridia	Firmicutes	416.224	346.936	293.494	Yes
k119_10127	Clostridium nitrophenolicum	Clostridium	Clostridiales	Clostridia	Firmicutes	18.5034	9.21063	11.5491	Yes
k119_1020	Bacillus licheniformis ATCC 14580	Bacillus	Bacillales	Bacilli	Firmicutes	188.113	117.649	116.351	Yes
k119_10312	Anaeroarcus burkinensis	Anaeroarcus	Selenomonadales	Negativicutes	Firmicutes	20.2043	28.7554	7.53304	Yes
k119_10584	Clostridium sp. LYH1	Clostridium	Clostridiales	Clostridia	Firmicutes	20.5595	8.25773	21.2557	Yes
k119_10889	[Clostridium] bifermentans	Incertae Sedis	Clostridiales	Clostridia	Firmicutes	188.696	105.475	105.449	Yes
k119_11163	Enterococcus faecium	Enterococcus	Lactobacillales	Bacilli	Firmicutes	129.853	174.44	138.102	Yes
k119_11669	Clostridium celerecrescens	Incertae Sedis	Clostridiales	Clostridia	Firmicutes	209.576	409.781	280.668	Yes
k119_11782	Oscillibacter valericigenes Sjm18-20	Oscillibacter	Clostridiales	Clostridia	Firmicutes	41.3781	29.6812	38.4669	Yes
k119_11931	Eubacterium hadrum	Anaerostipes	Clostridiales	Clostridia	Firmicutes	53.609	91.8631	33.6451	Yes
k119_12163	Bacteroides coprophilus DSM 18228	Bacteroides	Bacteroidales	Bacteroidia	Bacteroidetes	696.1	604.428	640.79	Yes
k119_12333	Bacteroides uniformis	Bacteroides	Bacteroidales	Bacteroidia	Bacteroidetes	857.682	890.016	997.902	Yes
k119_12764	bacterium Te15A	Incertae Sedis	Clostridiales	Clostridia	Firmicutes	0	0	0	Yes
k119_13082	Bacteroides acidifaciens	Bacteroides	Bacteroidales	Bacteroidia	Bacteroidetes	0	17.9504	32.0459	Yes
k119_13118	Anaeroarcus burkinensis	Anaeroarcus	Selenomonadales	Negativicutes	Firmicutes	412.347	465.705	438.231	Yes
k119_13141	Veillonellaceae bacterium WH074	Acidaminococcus	Acidaminococcales	Negativicutes	Firmicutes	520.498	368.437	439.91	Yes
k119_13573	Oscillibacter valericigenes Sjm18-20	Oscillibacter	Clostridiales	Clostridia	Firmicutes	9.08653	22.0589	17.8288	Yes
k119_14274	Anaeroarcus burkinensis	Anaeroarcus	Selenomonadales	Negativicutes	Firmicutes	87.6682	53.3709	72.4985	Yes
k119_14387	Heliobacterium chlorum	Heliobacterium	Clostridiales	Clostridia	Firmicutes	65.5824	45.9521	50.7332	Yes
k119_14957	Lactobacillus perolens	Lactobacillus	Lactobacillales	Bacilli	Firmicutes	109.294	100.129	118.219	Yes
k119_1504	Clostridium botulinum NCTC 2916	Clostridium	Clostridiales	Clostridia	Firmicutes	161.439	187.235	191.974	Yes
k119_15117	Bacteroides sp. D2	Bacteroides	Bacteroidales	Bacteroidia	Bacteroidetes	727.972	744.79	820.648	Yes
k119_15684	Bacteroides fragilis 638R	Bacteroides	Bacteroidales	Bacteroidia	Bacteroidetes	48.9812	74.7382	70.0365	Yes
k119_15932	Desulfovibrio desulfuricans subsp. desulfuricans	Desulfovibrio	Desulfovibrionales	Deltaproteobacteria	Proteobacteria	1122.35	1005.62	1145.44	Yes
k119_17044	NA	NA	Nicotiana tabacum	Chloroplast	Cyanobacteria	26.9394	45.6311	34.9877	No
k119_17179	Clostridium nitrophenolicum	Clostridium	Clostridiales	Clostridia	Firmicutes	0	12.4352	0	Yes
k119_17680	Clostridium tyrobutyricum	Clostridium	Clostridiales	Clostridia	Firmicutes	42.9202	9.73528	10.7739	Yes
k119_17699	Clostridium botulinum NCTC 2916	Clostridium	Clostridiales	Clostridia	Firmicutes	153.086	174.927	174.83	Yes
k119_17734	Bacteroides sp. WH2	Bacteroides	Bacteroidales	Bacteroidia	Bacteroidetes	760.68	650.62	713.316	Yes
k119_18224	Listeria monocytogenes Finland 1998	Listeria	Bacillales	Bacilli	Firmicutes	86.0376	48.8346	58.071	Yes
k119_18229	Ilyobacter delafieldii	Clostridium	Clostridiales	Clostridia	Firmicutes	282.798	268.235	241.166	Yes
k119_18290	Clostridium difficile R20291	Incertae Sedis	Clostridiales	Clostridia	Firmicutes	40.1905	41.6656	36.228	Yes
k119_18292	Clostridium difficile R20291	Incertae Sedis	Clostridiales	Clostridia	Firmicutes	13.3602	0	36.0821	Yes
k119_18299	Clostridium bartlettii DSM 16795	Incertae Sedis	Clostridiales	Clostridia	Firmicutes	636.49	492.258	461.907	Yes
k119_18376	Enterococcus sulfureus	Enterococcus	Lactobacillales	Bacilli	Firmicutes	32.5233	29.6469	34.6331	Yes
k119_18618	Oscillibacter valericigenes Sjm18-20	Oscillibacter	Clostridiales	Clostridia	Firmicutes	869.465	819.702	926.209	Yes
k119_18740	[Clostridium] sordellii	Incertae Sedis	Clostridiales	Clostridia	Firmicutes	52.9089	45.2653	44.5069	Yes
k119_18854	Vagococcus elongatus	Vagococcus	Lactobacillales	Bacilli	Firmicutes	32.0277	17.6906	19.7794	Yes
k119_1893	Clostridium mesophilum	Clostridium	Clostridiales	Clostridia	Firmicutes	99.2792	95.7089	59.0067	Yes
k119_18931	[Clostridium] bifermentans	Incertae Sedis	Clostridiales	Clostridia	Firmicutes	225.567	166.644	146.608	Yes
k119_19313	Clostridium botulinum NCTC 2916	Clostridium	Clostridiales	Clostridia	Firmicutes	25.1538	27.9019	22.5604	Yes
k119_19443	[Clostridium] sordellii	Incertae Sedis	Clostridiales	Clostridia	Firmicutes	51.8753	44.1108	43.3751	Yes
k119_19649	Oscillibacter valericigenes Sjm18-20	Oscillibacter	Clostridiales	Clostridia	Firmicutes	11.9677	9.55398	11.9442	Yes
k119_20331	Clostridiaceae bacterium A4d	Clostridium	Clostridiales	Clostridia	Firmicutes	0	42.1423	6.73756	Yes
k119_20558	Clostridium carboxidivorans P7	Clostridium	Clostridiales	Clostridia	Firmicutes	24.6459	23.1713	22.8662	Yes
k119_20737	Enterococcus avium	Enterococcus	Lactobacillales	Bacilli	Firmicutes	30.7811	26.7713	31.2307	Yes
k119_20745	Phascolarctobacterium succinatutens YIT 12067	Phascolarctobacterium	Acidaminococcales	Negativicutes	Firmicutes	502.516	413.135	463.552	Yes
k119_20757	Anaeroarcus burkinensis	Anaeroarcus	Selenomonadales	Negativicutes	Firmicutes	462.777	492.296	442.2	Yes
k119_21078	Oscillibacter valericigenes Sjm18-20	Oscillibacter	Clostridiales	Clostridia	Firmicutes	44.0283	55.6981	38.2925	Yes
k119_21212	Clostridium sp. JB-1	Clostridium	Clostridiales	Clostridia	Firmicutes	14.0353	13.1606	62.8605	Yes
k119_21425	Desulfovibrio desulfuricans	Desulfovibrio	Desulfovibrionales	Deltaproteobacteria	Proteobacteria	59.828	48.5641	61.7289	Yes
k119_21685	Desulfovibrio desulfuricans subsp. desulfuricans str. ATCC 27774	Desulfovibrio	Desulfovibrionales	Deltaproteobacteria	Proteobacteria	58.1072	44.4099	44.7035	Yes
k119_21857	Clostridium cadaveris	Clostridium	Clostridiales	Clostridia	Firmicutes	6.4938	11.5919	5.34736	Yes
k119_21981	Bacillus sp. SG-1	Bacillus	Bacillales	Bacilli	Firmicutes	200.348	187.406	223.11	Yes
k119_21986	Bacillus sp. SG-1	Bacillus	Bacillales	Bacilli	Firmicutes	631.703	945.535	735.166	Yes
k119_22085	Clostridium argentinense	Clostridium	Clostridiales	Clostridia	Firmicutes	40.9156	34.7564	39.3871	Yes
k119_22394	Oscillibacter valericigenes Sjm18-20	Oscillibacter	Clostridiales	Clostridia	Firmicutes	13.9253	12.0897	10.0084	Yes
k119_22791	Halobacteroides halobius	Halobacteroides	Halanaerobiales	Clostridia	Firmicutes	48.5505	47.4337	45.1686	Yes
k119_2338	Clostridium botulinum NCTC 2916	Clostridium	Clostridiales	Clostridia	Firmicutes	7.27969	0	37.2773	Yes
k119_23441	Anaeroarcus burkinensis	Anaeroarcus	Selenomonadales	Negativicutes	Firmicutes	166.089	140.931	149.963	Yes
k119_23550	Clostridium butyricum	Clostridium	Clostridiales	Clostridia	Firmicutes	2257.49	2388.5	2559.33	Yes
k119_23553	Clostridium botulinum BKT015925	Clostridium	Clostridiales	Clostridia	Firmicutes	21.4499	21.8897	18.5938	Yes
k119_24096	Clostridium sp. ss1	Incertae Sedis	Clostridiales	Clostridia	Firmicutes	22.493	39.4775	29.2137	Yes
k119_24193	Phascolarctobacterium sp. canine oral taxon 149	Phascolarctobacterium	Acidaminococcales	Negativicutes	Firmicutes	40.1376	38.3876	48.2552	Yes
k119_24265	Saccharothrix australiensis	Saccharothrix	Pseudonocardiales	Actinobacteria	Actinobacteria	37.969	30.9334	30.9063	Yes
k119_24314	Clostridium botulinum NCTC 2916	Clostridium	Clostridiales	Clostridia	Firmicutes	226.182	244.859	243.713	Yes
k119_2436	Clostridium botulinum C str. Stockholm	Clostridium	Clostridiales	Clostridia	Firmicutes	16.5232	23.6296	19.2023	Yes
k119_24360	Oscillibacter valericigenes Sjm18-20	Oscillibacter	Clostridiales	Clostridia	Firmicutes	49.1538	52.9078	39.3917	Yes
k119_24850	Clostridium tunisiense	Clostridium	Clostridiales	Clostridia	Firmicutes	210.475	144.519	178.19	Yes
k119_25334	Clostridium botulinum C str. Stockholm	Clostridium	Clostridiales	Clostridia	Firmicutes	10.0359	9.97128	5.69262	Yes
k119_26860	Listeria monocytogenes Finland 1998	Listeria	Bacillales	Bacilli	Firmicutes	0	23.6215	23.4812	Yes
k119_27037	Clostridium tyrobutyricum	Clostridium	Clostridiales	Clostridia	Firmicutes	26.6813	47.6978	28.9549	Yes
k119_27138	Bacteroides graminisolvens	Bacteroides	Bacteroidales	Bacteroidia	Bacteroidetes	5.91444	9.68611	7.20336	Yes
k119_27541	Clostridium botulinum NCTC 2916	Clostridium	Clostridiales	Clostridia	Firmicutes	26.9803	26.9074	22.499	Yes
k119_28	Clostridium sp. BL-30	Clostridium	Clostridiales	Clostridia	Firmicutes	80.6418	75.9492	67.762	Yes
k119_2844	Clostridium botulinum NCTC 2916	Clostridium	Clostridiales	Clostridia	Firmicutes	25.4655	26.7195	22.8351	Yes
k119_2857	Enterococcus sulfureus	Enterococcus	Lactobacillales	Bacilli	Firmicutes	36.2753	32.7549	38.6191	Yes
k119_28603	bacterium Te15A	Incertae Sedis	Clostridiales	Clostridia	Firmicutes	6.61836	26.3228	14.8263	Yes
k119_28613	NA	Peptostreptococcaceae bacterium canine oral taxon 124	Clostridiales	Clostridia	Firmicutes	19.1714	6.78816	0	Yes
k119_28663	NA	Lawsonia intracellularis	Desulfovibrionales	Deltaproteobacteria	Proteobacteria	136.502	123.174	143.38	Yes
k119_28701	Clostridium sp. M-43	Clostridium	Clostridiales	Clostridia	Firmicutes	8.57406	8.06006	5.7629	Yes
k119_28843	Clostridium tetanomorphum	Clostridium	Clostridiales	Clostridia	Firmicutes	90.0314	104.751	55.1145	Yes
k119_28959	Clostridium sp. BS-7	Clostridium	Clostridiales	Clostridia	Firmicutes	53.8782	37.7138	24.3836	Yes
k119_28984	Staphylococcus aureus subsp. aureus S0385	Staphylococcus	Bacillales	Bacilli	Firmicutes	37.9478	30.6626	31.1532	Yes
k119_29476	Clostridium botulinum NCTC 2916	Clostridium	Clostridiales	Clostridia	Firmicutes	10.0625	9.85455	5.8773	Yes
k119_305	Clostridium cadaveris	Clostridium	Clostridiales	Clostridia	Firmicutes	17.3737	30.6242	11.2176	Yes
k119_31017	Clostridium botulinum NCTC 2916	Clostridium	Clostridiales	Clostridia	Firmicutes	21.7994	26.1253	25.3575	Yes
k119_31026	[Clostridium] bifermentans	Incertae Sedis	Clostridiales	Clostridia	Firmicutes	0	0	0	Yes
k119_31820	Saccharothrix australiensis	Saccharothrix	Pseudonocardiales	Actinobacteria	Actinobacteria	34.496	24.019	29.2367	Yes
k119_32219	Clostridium botulinum NCTC 2916	Clostridium	Clostridiales	Clostridia	Firmicutes	23.2534	11.1635	8.34002	Yes
k119_32413	Phascolarctobacterium sp. canine oral taxon 149	Phascolarctobacterium	Acidaminococcales	Negativicutes	Firmicutes	160.608	103.257	176.619	Yes
k119_32500	Staphylococcus aureus subsp. aureus S0385	Staphylococcus	Bacillales	Bacilli	Firmicutes	5.8341	5.23454	6.32175	Yes
k119_3320	Heliobacterium chlorum	Heliobacterium	Clostridiales	Clostridia	Firmicutes	74.6099	90.2563	74.1908	Yes
k119_3322	bacterium str. 31285	Bacteroides	Bacteroidales	Bacteroidia	Bacteroidetes	742.829	795.237	812.134	Yes
k119_33414	Zymophilus raffinosivorans	Zymophilus	Selenomonadales	Negativicutes	Firmicutes	18.7401	17.4086	8.76387	Yes
k119_33809	Lactobacillus perolens	Lactobacillus	Lactobacillales	Bacilli	Firmicutes	37.7754	13.1449	22.729	Yes
k119_33878	Halobacteroides halobius	Halobacteroides	Halanaerobiales	Clostridia	Firmicutes	12.7051	11.8696	16.211	Yes
k119_3494	Clostridium botulinum C str. Stockholm	Clostridium	Clostridiales	Clostridia	Firmicutes	8.41723	8.76523	4.73442	Yes
k119_35008	Clostridiales bacterium DJF_B152	Incertae Sedis	Clostridiales	Clostridia	Firmicutes	101.975	118.418	87.44	Yes
k119_35493	Eubacterium hadrum	Anaerostipes	Clostridiales	Clostridia	Firmicutes	88.4028	110.093	94.0823	Yes
k119_36875	Sporotalea propionica	Pelosinus	Clostridiales	Clostridia	Firmicutes	12.2857	11.9685	8.25976	Yes
k119_36877	Anaeroarcus burkinensis	Anaeroarcus	Selenomonadales	Negativicutes	Firmicutes	0	20.275	0	Yes
k119_36884	Oscillibacter valericigenes Sjm18-20	Oscillibacter	Clostridiales	Clostridia	Firmicutes	20.4618	6.48332	14.6457	Yes
k119_37609	bacterium str. 31285	Bacteroides	Bacteroidales	Bacteroidia	Bacteroidetes	155.939	119.479	123.462	Yes
k119_37653	Zymophilus raffinosivorans	Zymophilus	Selenomonadales	Negativicutes	Firmicutes	7.72424	25.499	2.07273	Yes
k119_37749	Pelosinus sp. SHI-1	Pelosinus	Clostridiales	Clostridia	Firmicutes	67.9043	38.7567	42.104	Yes
k119_3775	Clostridium fallax	Clostridium	Clostridiales	Clostridia	Firmicutes	13.6559	11.1177	7.85616	Yes
k119_4298	Drosophila persimilis	Insecta	Arthropoda	Metazoa	Opisthokonta	2916.42	3112.7	3356.3	No
k119_4315	Staphylococcus aureus subsp. aureus S0385	Staphylococcus	Bacillales	Bacilli	Firmicutes	19.3719	22.0698	15.3987	Yes
k119_5592	Dysgonomonas capnocytophagoides	Dysgonomonas	Bacteroidales	Bacteroidia	Bacteroidetes	8.11262	8.7237	4.68116	Yes
k119_581	[Clostridium] sordellii	Incertae Sedis	Clostridiales	Clostridia	Firmicutes	54.9582	45.6298	44.4735	Yes
k119_6	Clostridium sp. JB-1	Clostridium	Clostridiales	Clostridia	Firmicutes	272.135	235.598	286.654	Yes
k119_6007	Bacteroides fragilis 638R	Bacteroides	Bacteroidales	Bacteroidia	Bacteroidetes	21.4542	40.0904	23.4704	Yes
k119_6095	Anaeroarcus burkinensis	Anaeroarcus	Selenomonadales	Negativicutes	Firmicutes	44.1651	37.1837	48.5002	Yes
k119_6099	Halobacteroides halobius	Halobacteroides	Halanaerobiales	Clostridia	Firmicutes	47.9181	41.6955	46.4859	Yes
k119_6317	[Eubacterium] tenue	Incertae Sedis	Clostridiales	Clostridia	Firmicutes	172.568	79.3636	127.223	Yes
k119_6354	bacterium L200B.328	Erythrobacter	Sphingomonadales	Alphaproteobacteria	Proteobacteria	91.2103	43.7605	61.8362	Yes
k119_6911	Clostridium sp. ss1	Incertae Sedis	Clostridiales	Clostridia	Firmicutes	9.3412	19.282	9.60391	Yes
k119_6928	[Eubacterium] tenue	Incertae Sedis	Clostridiales	Clostridia	Firmicutes	75.3967	90.0397	108.718	Yes
k119_7187	Clostridium botulinum NCTC 2916	Clostridium	Clostridiales	Clostridia	Firmicutes	21.9939	22.4794	18.8741	Yes
k119_7217	Clostridium sp. zx5	Incertae Sedis	Clostridiales	Clostridia	Firmicutes	1237.97	864.621	892.287	Yes
k119_7320	Oscillibacter valericigenes Sjm18-20	Oscillibacter	Clostridiales	Clostridia	Firmicutes	1472.14	1296.63	1472.3	Yes
k119_7345	[Clostridium] glycolicum	Incertae Sedis	Clostridiales	Clostridia	Firmicutes	87.1583	57.8082	69.5225	Yes
k119_7459	Bacteroides fragilis 638R	Bacteroides	Bacteroidales	Bacteroidia	Bacteroidetes	10.4406	5.12045	0	Yes
k119_7562	[Clostridium] bifermentans	Incertae Sedis	Clostridiales	Clostridia	Firmicutes	197.792	154.717	136.489	Yes
k119_7598	Clostridium sp. MH18	Clostridium	Clostridiales	Clostridia	Firmicutes	11.4858	5.48002	26.0179	Yes
k119_7835	Clostridium malenominatum	Clostridium	Clostridiales	Clostridia	Firmicutes	69.9716	53.7173	36.3024	Yes
k119_7928	[Clostridium] bifermentans	Incertae Sedis	Clostridiales	Clostridia	Firmicutes	9.90187	9.36512	0	Yes
k119_8014	Enterococcus hirae	Enterococcus	Lactobacillales	Bacilli	Firmicutes	887.687	1176.85	1053.89	Yes
k119_8017	Clostridium cadaveris	Clostridium	Clostridiales	Clostridia	Firmicutes	5.12141	0	5.49478	Yes
k119_8039	Clostridium sp. BS-7	Clostridium	Clostridiales	Clostridia	Firmicutes	9.57644	4.63597	5.13834	Yes
k119_8125	Bacteroides intestinalis	Bacteroides	Bacteroidales	Bacteroidia	Bacteroidetes	718.185	769.757	708.438	Yes
k119_8289	Clostridium sp. strain S6	Incertae Sedis	Clostridiales	Clostridia	Firmicutes	2423.03	2408.61	2480.24	Yes
k119_8463	Anaeroarcus burkinensis	Anaeroarcus	Selenomonadales	Negativicutes	Firmicutes	18.0321	34.8171	8.00855	Yes
k119_8500	Phascolarctobacterium sp. canine oral taxon 149	Phascolarctobacterium	Acidaminococcales	Negativicutes	Firmicutes	70.6755	58.9903	79.5794	Yes
k119_8675	Clostridium botulinum NCTC 2916	Clostridium	Clostridiales	Clostridia	Firmicutes	5.88994	4.95224	4.41727	Yes
k119_8733	Clostridium argentinense	Clostridium	Clostridiales	Clostridia	Firmicutes	206.124	154.264	236.179	Yes
k119_8908	[Clostridium] sordellii	Incertae Sedis	Clostridiales	Clostridia	Firmicutes	53.0411	44.3657	45.5647	Yes
k119_9	Clostridium sp.	Clostridium	Clostridiales	Clostridia	Firmicutes	6.14859	12.2404	13.442	Yes
k119_9093	Clostridium mesophilum	Clostridium	Clostridiales	Clostridia	Firmicutes	1.46326	5.55754	4.73665	Yes
k119_9113	Zymophilus raffinosivorans	Zymophilus	Selenomonadales	Negativicutes	Firmicutes	274.535	211.164	218.935	Yes
k119_9212	Bacteroides sp. BlueCatfish9	Bacteroides	Bacteroidales	Bacteroidia	Bacteroidetes	55.9188	62.6652	57.3339	Yes
k119_953	Oscillibacter valericigenes Sjm18-20	Oscillibacter	Clostridiales	Clostridia	Firmicutes	35.1742	35.1784	43.5321	Yes
k119_9635	[Clostridium] glycolicum	Incertae Sedis	Clostridiales	Clostridia	Firmicutes	71.5654	44.8657	37.3496	Yes
k119_9729	bacterium L200B.328	Erythrobacter	Sphingomonadales	Alphaproteobacteria	Proteobacteria	22.9909	21.8447	19.6472	Yes
k119_9731	bacterium L200B.328	Erythrobacter	Sphingomonadales	Alphaproteobacteria	Proteobacteria	23.425	0	15.6936	Yes
k119_9809	[Clostridium] glycolicum	Incertae Sedis	Clostridiales	Clostridia	Firmicutes	351.648	278.369	228.69	Yes
			Liliopsida	Magnoliophyta	Spermatophyta	Phaseolus acutifolius (tepary bean)

## Sheet: S3
Table S3. Taxonomic classification of the TSB metagenome from the no-As control. Classification assigned by Metaxa2 and gene abundance calculated by Kallisto of contigs encoding SSU 16S rRNA sequences. Taxa from each contig correspond to the sequence with the longest alignment from the top 10 hits from Metaxa2 output. NA: no assignation. In red letters the taxonomic reclassification of 16S SSU rR…
						Kallisto contig abundance (TPM-DNA)
Contig	Species	Genus	Order	Class	Phylum	Bio rep. 1	Bio rep. 2	Bio rep. 3	Prokaryotic 16S SSU rRNA
k119_10456	Lactobacillales bacterium HY-36-1	Oscillibacter	Clostridiales	Clostridia	Firmicutes	4.6544	6.51305	0	Yes
k119_10467	Clostridium botulinum NCTC 2916	Clostridium	Clostridiales	Clostridia	Firmicutes	37.0223	36.4927	35.9578	Yes
k119_11128	Listeria monocytogenes Finland 1998	Listeria	Bacillales	Bacilli	Firmicutes	82.7471	91.6373	108.52	Yes
k119_11129	Listeria monocytogenes Finland 1998	Listeria	Bacillales	Bacilli	Firmicutes	45.323	30.8242	47.5941	Yes
k119_11466	Salmonella enterica subsp. enterica serovar Waycross	Escherichia-Shigella	Enterobacteriales	Gammaproteobacteria	Proteobacteria	132.786	119.368	71.9443	Yes
k119_11467	Salmonella enterica subsp. enterica serovar Waycross	Escherichia-Shigella	Enterobacteriales	Gammaproteobacteria	Proteobacteria	377.842	458.893	268.439	Yes
k119_11730	Enterococcus sulfureus	Enterococcus	Lactobacillales	Bacilli	Firmicutes	83.0639	90.4062	65.3998	Yes
k119_11873	Clostridium magnum	Clostridium	Clostridiales	Clostridia	Firmicutes	1629.2	1616.62	1108.81	Yes
k119_12004	Clostridium tyrobutyricum	Clostridium	Clostridiales	Clostridia	Firmicutes	74.2584	71.5829	51.5639	Yes
k119_12069	Salmonella enterica subsp. enterica serovar Waycross	Escherichia-Shigella	Enterobacteriales	Gammaproteobacteria	Proteobacteria	0	0	0	Yes
k119_12207	Staphylococcus aureus subsp. aureus S0385	Staphylococcus	Bacillales	Bacilli	Firmicutes	3.6329	5.19084	17.9141	Yes
k119_12273	Clostridium botulinum NCTC 2916	Clostridium	Clostridiales	Clostridia	Firmicutes	35.8682	33.8692	35.8737	Yes
k119_12527	Salmonella enterica subsp. enterica serovar Waycross	Escherichia-Shigella	Enterobacteriales	Gammaproteobacteria	Proteobacteria	39.059	84.7223	9.43028	Yes
k119_12595	Oscillibacter valericigenes Sjm18-20	Oscillibacter	Clostridiales	Clostridia	Firmicutes	12.941	11.193	20.8575	Yes
k119_12708	Clostridium butyricum	Clostridium	Clostridiales	Clostridia	Firmicutes	418.937	431.746	413.252	Yes
k119_12730	Salmonella enterica subsp. enterica serovar Waycross	Escherichia-Shigella	Enterobacteriales	Gammaproteobacteria	Proteobacteria	284.108	363.48	252.016	Yes
k119_12763	Clostridium botulinum NCTC 2916	Clostridium	Clostridiales	Clostridia	Firmicutes	73.926	71.1588	51.7246	Yes
k119_13158	Citrobacter sp. A432	Citrobacter	Enterobacteriales	Gammaproteobacteria	Proteobacteria	8963.55	9666.33	6037.63	Yes
k119_13160	Klebsiella oxytoca	Enterobacter	Enterobacteriales	Gammaproteobacteria	Proteobacteria	2479.82	2648.86	1401.32	Yes
k119_13285	Clostridium botulinum NCTC 2916	Clostridium	Clostridiales	Clostridia	Firmicutes	35.7268	35.1136	34.0988	Yes
k119_13427	Clostridium sp. strain Z6	Incertae Sedis	Clostridiales	Clostridia	Firmicutes	9.74311	7.98866	7.97093	Yes
k119_13596	bacterium L200B.328	Erythrobacter	Sphingomonadales	Alphaproteobacteria	Proteobacteria	40.1765	35.9278	31.3806	Yes
k119_13608	Oscillibacter valericigenes Sjm18-20	Oscillibacter	Clostridiales	Clostridia	Firmicutes	43.2566	50.9816	409.767	Yes
k119_13718	Staphylococcus aureus subsp. aureus S0385	Staphylococcus	Bacillales	Bacilli	Firmicutes	8.73299	7.63938	8.86643	Yes
k119_14028	Oscillibacter valericigenes Sjm18-20	Oscillibacter	Clostridiales	Clostridia	Firmicutes	4.79582	6.11588	11.9778	Yes
k119_14032	Lactobacillales bacterium HY-36-1	Oscillibacter	Clostridiales	Clostridia	Firmicutes	44.4346	76.948	406.689	Yes
k119_14801	Dysgonomonas mossii DSM 22836	Dysgonomonas	Bacteroidales	Bacteroidia	Bacteroidetes	25.6742	22.2423	25.0141	Yes
k119_14902	Clostridium carboxidivorans P7	Clostridium	Clostridiales	Clostridia	Firmicutes	155.494	183.122	163.74	Yes
k119_1492	Bacteroides uniformis	Bacteroides	Bacteroidales	Bacteroidia	Bacteroidetes	377.005	358.148	379.123	Yes
k119_15034	Clostridium tyrobutyricum	Clostridium	Clostridiales	Clostridia	Firmicutes	138.198	142.126	88.0037	Yes
k119_15176	Phascolarctobacterium sp. canine oral taxon 149	Phascolarctobacterium	Acidaminococcales	Negativicutes	Firmicutes	48.1743	22.3739	27.1526	Yes
k119_1545	Ruminococcus sp. NML 00-0124	Ruminococcus	Clostridiales	Clostridia	Firmicutes	21.2575	36.3835	20.5232	Yes
k119_15557	Anaeroarcus burkinensis	Anaeroarcus	Selenomonadales	Negativicutes	Firmicutes	46.9898	112.215	159.027	Yes
k119_15747	Clostridium sp. M-43	Clostridium	Clostridiales	Clostridia	Firmicutes	126.315	128.424	119.658	Yes
k119_15866	Phascolarctobacterium faecium	Phascolarctobacterium	Acidaminococcales	Negativicutes	Firmicutes	171.397	140.384	144.339	Yes
k119_16214	Proteiniphilum acetatigenes	Proteiniphilum	Bacteroidales	Bacteroidia	Bacteroidetes	11.3985	11.3732	9.44664	Yes
k119_16757	Mycobacterium chitae	Propionibacterium	Propionibacteriales	Actinobacteria	Actinobacteria	23.7795	10.9481	14.3971	Yes
k119_1722	Oscillibacter valericigenes Sjm18-20	Oscillibacter	Clostridiales	Clostridia	Firmicutes	0	0	0	Yes
k119_17644	Salmonella enterica subsp. enterica serovar Waycross	Escherichia-Shigella	Enterobacteriales	Gammaproteobacteria	Proteobacteria	1299.71	1362.05	913.901	Yes
k119_17676	Anaeroarcus burkinensis	Anaeroarcus	Selenomonadales	Negativicutes	Firmicutes	75.6889	221.207	292.639	Yes
k119_18131	Haemophilus influenzae	Haemophilus	Pasteurellales	Gammaproteobacteria	Proteobacteria	131.711	109.23	129.25	Yes
k119_18152	bacterium Irt-JG1-53	Incertae Sedis	Clostridiales	Clostridia	Firmicutes	4.72601	7.55199	5.18898	Yes
k119_18753	Clostridium sp. LYH1	Clostridium	Clostridiales	Clostridia	Firmicutes	184.869	179.814	157.842	Yes
k119_19010	Enterococcus sulfureus	Enterococcus	Lactobacillales	Bacilli	Firmicutes	111.752	117.48	86.9589	Yes
k119_19319	Clostridium cadaveris	Clostridium	Clostridiales	Clostridia	Firmicutes	145.867	133.671	425.776	Yes
k119_19597	Oscillibacter valericigenes Sjm18-20	Oscillibacter	Clostridiales	Clostridia	Firmicutes	14.7238	0	0	Yes
k119_19630	Anaeroarcus burkinensis	Anaeroarcus	Selenomonadales	Negativicutes	Firmicutes	78.0532	206.078	357.475	Yes
k119_19715	Clostridium sp. BS-1	Incertae Sedis	Clostridiales	Clostridia	Firmicutes	159.54	144.593	115.687	Yes
k119_2032	Clostridium botulinum C str. Stockholm	Clostridium	Clostridiales	Clostridia	Firmicutes	140.291	143.894	128.349	Yes
k119_20840	Anaeroarcus burkinensis	Anaeroarcus	Selenomonadales	Negativicutes	Firmicutes	8.60386	48.4322	44.0324	Yes
k119_21144	Clostridium saccharolyticum WM1	Incertae Sedis	Clostridiales	Clostridia	Firmicutes	56.8336	36.3669	31.3804	Yes
k119_21199	Clostridiaceae bacterium A4d	Clostridium	Clostridiales	Clostridia	Firmicutes	1026.67	1086.14	918.636	Yes
k119_21351	Clostridium sp. strain Z6	Incertae Sedis	Clostridiales	Clostridia	Firmicutes	6.3415	6.38381	4.59154	Yes
k119_21403	Desulfovibrio desulfuricans subsp. desulfuricans	Desulfovibrio	Desulfovibrionales	Deltaproteobacteria	Proteobacteria	87.5065	71.0975	90.6888	Yes
k119_21412	Clostridium cellulosi	Incertae Sedis	Clostridiales	Clostridia	Firmicutes	8.16687	11.3149	11.6667	Yes
k119_2149	Vibrio parahaemolyticus	Vibrio	Vibrionales	Gammaproteobacteria	Proteobacteria	21.1988	22.913	9.57846	Yes
k119_21599	Salmonella enterica subsp. enterica serovar Waycross	Escherichia-Shigella	Enterobacteriales	Gammaproteobacteria	Proteobacteria	46.6777	0	35.5603	Yes
k119_22452	Zymophilus raffinosivorans	Zymophilus	Selenomonadales	Negativicutes	Firmicutes	67.8474	72.8479	68.2998	Yes
k119_23081	Clostridium mesophilum	Clostridium	Clostridiales	Clostridia	Firmicutes	1430.98	1637.68	1286.52	Yes
k119_23810	Clostridium lentocellum DSM 5427	Cellulosilyticum	Clostridiales	Clostridia	Firmicutes	1.21982	1.75336	14.7389	Yes
k119_2405	Clostridium fallax	Clostridium	Clostridiales	Clostridia	Firmicutes	8.44094	6.53511	5.35457	Yes
k119_2406	Clostridium fallax	Clostridium	Clostridiales	Clostridia	Firmicutes	2.54366	3.63333	16.2139	Yes
k119_24239	Listeria monocytogenes Finland 1998	Listeria	Bacillales	Bacilli	Firmicutes	76.8727	62.9513	69.7622	Yes
k119_2442	Clostridium perfringens	Clostridium	Clostridiales	Clostridia	Firmicutes	14.5645	13.6119	50.6252	Yes
k119_2445	Clostridium cadaveris	Clostridium	Clostridiales	Clostridia	Firmicutes	67.2167	73.8271	227.188	Yes
k119_25072	Anaerofilum agile	Anaerofilum	Clostridiales	Clostridia	Firmicutes	25.0453	21.3535	19.6101	Yes
k119_25127	Porphyromonadaceae bacterium NM7	Paludibacter	Bacteroidales	Bacteroidia	Bacteroidetes	1.6896	6.07866	12.6685	Yes
k119_26348	Salmonella enterica subsp. enterica serovar Waycross	Escherichia-Shigella	Enterobacteriales	Gammaproteobacteria	Proteobacteria	59.8059	69.1487	24.6977	Yes
k119_26807	Escherichia coli ETEC H10407	Escherichia-Shigella	Enterobacteriales	Gammaproteobacteria	Proteobacteria	39.0539	0	13.9755	Yes
k119_27057	Vibrio parahaemolyticus	Vibrio	Vibrionales	Gammaproteobacteria	Proteobacteria	336.049	359.49	139.675	Yes
k119_27396	Lactobacillales bacterium HY-36-1	Oscillibacter	Clostridiales	Clostridia	Firmicutes	37.1695	33.7912	229.254	Yes
k119_2742	Clostridium butyricum	Clostridium	Clostridiales	Clostridia	Firmicutes	402.079	439.892	342.631	Yes
k119_2770	Clostridium botulinum NCTC 2916	Clostridium	Clostridiales	Clostridia	Firmicutes	131.93	134.512	125.427	Yes
k119_2806	Clostridium nitrophenolicum	Clostridium	Clostridiales	Clostridia	Firmicutes	304.091	296.267	255.657	Yes
k119_2816	Clostridium nitrophenolicum	Clostridium	Clostridiales	Clostridia	Firmicutes	367.451	263.674	236.894	Yes
k119_2869	Salmonella enterica subsp. enterica serovar Waycross	Escherichia-Shigella	Enterobacteriales	Gammaproteobacteria	Proteobacteria	3713.9	4006.66	2393.39	Yes
k119_29472	Alistipes shahii WAL 8301	Alistipes	Bacteroidales	Bacteroidia	Bacteroidetes	4.32556	3.11169	15.221	Yes
k119_29963	Phascolarctobacterium sp. canine oral taxon 149	Phascolarctobacterium	Acidaminococcales	Negativicutes	Firmicutes	14.6002	48.6755	14.6967	Yes
k119_30147	Clostridium carboxidivorans P7	Clostridium	Clostridiales	Clostridia	Firmicutes	112.8	92.4292	41.5935	Yes
k119_31389	Clostridium sp. M-43	Clostridium	Clostridiales	Clostridia	Firmicutes	128.366	138.998	126.461	Yes
k119_32031	Clostridium sp. strain S6	Incertae Sedis	Clostridiales	Clostridia	Firmicutes	4.30521	6.19486	14.6395	Yes
k119_32523	Veillonellaceae bacterium WH074	Acidaminococcus	Acidaminococcales	Negativicutes	Firmicutes	165.795	170.254	136.068	Yes
k119_32647	Oscillibacter valericigenes Sjm18-20	Oscillibacter	Clostridiales	Clostridia	Firmicutes	52.9087	51.6964	37.5605	Yes
k119_33042	Listeria monocytogenes Finland 1998	Listeria	Bacillales	Bacilli	Firmicutes	18.1748	25.0115	27.6966	Yes
k119_333	Enterobacter aerogenes KCTC 2190	Enterobacter	Enterobacteriales	Gammaproteobacteria	Proteobacteria	1725.28	1799.95	1368.37	Yes
k119_33973	Clostridium butyricum	Clostridium	Clostridiales	Clostridia	Firmicutes	501.017	507.543	485.995	Yes
k119_3410	Clostridium tyrobutyricum	Clostridium	Clostridiales	Clostridia	Firmicutes	48.6956	47.3351	31.3275	Yes
k119_3412	bacterium L200B.328	Erythrobacter	Sphingomonadales	Alphaproteobacteria	Proteobacteria	27.5837	26.9054	13.0807	Yes
k119_34435	Bacteroides caccae	Bacteroides	Bacteroidales	Bacteroidia	Bacteroidetes	44.7731	20.8963	5.21627	Yes
k119_34625	Embryophyta	Streptophyta	Charophyta	Chloroplastida	Archaeplastida	91.1154	78.0482	84.3797	No
k119_35024	Vibrio parahaemolyticus	Vibrio	Vibrionales	Gammaproteobacteria	Proteobacteria	18.8206	21.6832	9.94449	Yes
k119_35329	Enterococcus sulfureus	Enterococcus	Lactobacillales	Bacilli	Firmicutes	12.6041	11.5394	13.1738	Yes
k119_35684	Dermatophilus congolensis	Dermatophilus	Micrococcales	Actinobacteria	Actinobacteria	16.5854	0	7.67326	Yes
k119_3588	Clostridium botulinum NCTC 2916	Clostridium	Clostridiales	Clostridia	Firmicutes	30.9513	29.1035	28.6535	Yes
k119_3712	Exiguobacterium sibiricum 255-15	Exiguobacterium	Bacillales	Bacilli	Firmicutes	23.9564	10.6303	88.606	Yes
k119_3716	Exiguobacterium sibiricum 255-15	Exiguobacterium	Bacillales	Bacilli	Firmicutes	16.6093	52.0164	66.2142	Yes
k119_37226	Bacillus sp. SG-1	Bacillus	Bacillales	Bacilli	Firmicutes	68.754	63.3878	80.4803	Yes
k119_37642	Phascolarctobacterium sp. canine oral taxon 149	Phascolarctobacterium	Acidaminococcales	Negativicutes	Firmicutes	45.07	44.9218	40.4327	Yes
k119_38060	Clostridium sp. strain Z6	Incertae Sedis	Clostridiales	Clostridia	Firmicutes	23.0827	14.4124	16.3663	Yes
k119_38081	Clostridium sp. strain Z6	Incertae Sedis	Clostridiales	Clostridia	Firmicutes	14.7321	18.7691	14.7471	Yes
k119_38464	Enterococcus sulfureus	Enterococcus	Lactobacillales	Bacilli	Firmicutes	11.7456	11.4989	13.0886	Yes
k119_39078	Clostridium tyrobutyricum	Clostridium	Clostridiales	Clostridia	Firmicutes	87.0449	51.3714	42.7065	Yes
k119_39109	Enterobacter cancerogenus	Enterobacter	Enterobacteriales	Gammaproteobacteria	Proteobacteria	723.02	646.178	424.298	Yes
k119_39307	Zymophilus raffinosivorans	Zymophilus	Selenomonadales	Negativicutes	Firmicutes	0	0	0	Yes
k119_39310	Pelosinus sp. SHI-1	Pelosinus	Clostridiales	Clostridia	Firmicutes	13.0091	12.2735	4.19836	Yes
k119_40416	Clostridium mesophilum	Clostridium	Clostridiales	Clostridia	Firmicutes	16.4005	13.5729	52.7323	Yes
k119_40422	Clostridium mesophilum	Clostridium	Clostridiales	Clostridia	Firmicutes	26.002	20.255	77.5912	Yes
k119_40863	bacterium L200B.328	Erythrobacter	Sphingomonadales	Alphaproteobacteria	Proteobacteria	42.0995	55.1833	38.1853	Yes
k119_41348	Clostridiaceae bacterium SH021	Incertae Sedis	Clostridiales	Clostridia	Firmicutes	3.35825	11.2679	46.1245	Yes
k119_41431	Clostridium propionicum	Incertae Sedis	Clostridiales	Clostridia	Firmicutes	2.66779	6.63443	36.5432	Yes
k119_4150	Clostridium sp. strain Z6	Incertae Sedis	Clostridiales	Clostridia	Firmicutes	7.224	6.32639	6.49903	Yes
k119_41642	Clostridium lentocellum DSM 5427	Cellulosilyticum	Clostridiales	Clostridia	Firmicutes	1.45859	3.14747	13.2552	Yes
k119_41757	Ruminococcus bromii L2-63	Ruminococcus	Clostridiales	Clostridia	Firmicutes	154.064	144.433	125.446	Yes
k119_4500	Dysgonomonas mossii DSM 22836	Dysgonomonas	Bacteroidales	Bacteroidia	Bacteroidetes	14.0372	11.4305	11.5495	Yes
k119_4578	Clostridium tyrobutyricum	Clostridium	Clostridiales	Clostridia	Firmicutes	136.255	134.216	125.502	Yes
k119_498	Enterococcus gallinarum	Enterococcus	Lactobacillales	Bacilli	Firmicutes	9.39466	8.73934	10.4865	Yes
k119_547	Halobacteroides halobius	Halobacteroides	Halanaerobiales	Clostridia	Firmicutes	11.5217	23.038	44.3064	Yes
k119_5687	Halobacteroides halobius	Halobacteroides	Halanaerobiales	Clostridia	Firmicutes	0	17.2131	0	Yes
k119_5918	Oscillibacter valericigenes Sjm18-20	Oscillibacter	Clostridiales	Clostridia	Firmicutes	56.3127	62.557	67.7028	Yes
k119_5926	Desulfovibrio desulfuricans	Desulfovibrio	Desulfovibrionales	Deltaproteobacteria	Proteobacteria	53.5973	40.1834	46.3899	Yes
k119_6328	Enterococcus hirae	Enterococcus	Lactobacillales	Bacilli	Firmicutes	721.627	792.979	576.79	Yes
k119_6714	Clostridium sp. strain Z6	Incertae Sedis	Clostridiales	Clostridia	Firmicutes	21.5281	17.5874	21.4675	Yes
k119_6887	Enterobacter sp. ICB113	Enterobacter	Enterobacteriales	Gammaproteobacteria	Proteobacteria	567.327	630.877	411.44	Yes
k119_7203	Lactobacillales bacterium HY-36-1	Oscillibacter	Clostridiales	Clostridia	Firmicutes	108.825	155.231	415.641	Yes
k119_7268	bacterium L200B.328	Erythrobacter	Sphingomonadales	Alphaproteobacteria	Proteobacteria	98.4521	125.972	98.6529	Yes
k119_7603	Desulfotomaculum guttoideum	Incertae Sedis	Clostridiales	Clostridia	Firmicutes	28.1568	13.3109	15.0507	Yes
k119_7613	Lachnospiraceae bacterium 2_1_46FAA	Incertae Sedis	Clostridiales	Clostridia	Firmicutes	25.8525	25.1867	20.33	Yes
k119_7614	Clostridium sp. strain Z6	Incertae Sedis	Clostridiales	Clostridia	Firmicutes	36.801	50.8745	42.4855	Yes
k119_7622	Dysgonomonas mossii	Dysgonomonas	Bacteroidales	Bacteroidia	Bacteroidetes	23.5046	24.3233	19.928	Yes
k119_7625	Dysgonomonas gadei ATCC BAA-286	Dysgonomonas	Bacteroidales	Bacteroidia	Bacteroidetes	40.0364	13.5344	25.3143	Yes
k119_7663	Clostridiaceae bacterium A4d	Clostridium	Clostridiales	Clostridia	Firmicutes	359.238	203.582	191.773	Yes
k119_7717	Citrobacter sp. BinzhouCLT	Citrobacter	Enterobacteriales	Gammaproteobacteria	Proteobacteria	7105.08	7102.18	4254.72	Yes
k119_8465	Desulfovibrio desulfuricans	Desulfovibrio	Desulfovibrionales	Deltaproteobacteria	Proteobacteria	22.3123	24.1047	12.895	Yes
k119_8701	Oscillibacter valericigenes Sjm18-20	Oscillibacter	Clostridiales	Clostridia	Firmicutes	26.2696	25.409	18.3913	Yes
k119_8706	Oscillibacter valericigenes Sjm18-20	Oscillibacter	Clostridiales	Clostridia	Firmicutes	23.4107	28.6043	31.453	Yes
k119_9125	Vagococcus elongatus	Vagococcus	Lactobacillales	Bacilli	Firmicutes	21.6194	2.41503	22.1771	Yes
k119_9395	Anaeroarcus burkinensis	Anaeroarcus	Selenomonadales	Negativicutes	Firmicutes	5.27369	26.3699	26.8291	Yes
k119_9620	Clostridium botulinum NCTC 2916	Clostridium	Clostridiales	Clostridia	Firmicutes	125.628	129.891	119.904	Yes
k119_9635	Salmonella enterica subsp. enterica serovar Waycross	Escherichia-Shigella	Enterobacteriales	Gammaproteobacteria	Proteobacteria	1717.52	2130.79	1157.06	Yes

## Sheet: S4
Table S4. Taxonomic classification of the TSB metagenome from the +As condition. Classification assigned by Metaxa2 and gene abundance calculated by Kallisto of contigs encoding SSU 16S rRNA sequences. Taxa from each contig correspond to the sequence with the longest alignment from the top 10 hits from Metaxa2 output. NA: no assignation. In red letters the taxonomic reclassification of 16S SSU rR…
						Kallisto contig abundance (TPM-DNA)
Contig	Species	Genus	Order	Class	Phylum	Bio rep. 1	Bio rep. 2	Bio rep. 3	Prokaryotic 16S SSU rRNA
k119_10080	Drosophila persimilis	Insecta	Arthropoda	Metazoa	Opisthokonta	342.763	279.002	199.776	No
k119_1010	Anaeroarcus burkinensis	Anaeroarcus	Selenomonadales	Negativicutes	Firmicutes	91.8257	35.6659	21.9129	Yes
k119_10198	Zymophilus raffinosivorans	Zymophilus	Selenomonadales	Negativicutes	Firmicutes	69.6151	57.2994	46.8161	Yes
k119_10203	Clostridium tyrobutyricum	Clostridium	Clostridiales	Clostridia	Firmicutes	44.3488	70.4828	46.204	Yes
k119_1048	Bacillus sp. SG-1	Bacillus	Bacillales	Bacilli	Firmicutes	8.66902	6.84141	0	Yes
k119_1054	Bacillus sp. SG-1	Bacillus	Bacillales	Bacilli	Firmicutes	307.37	162.549	98.6616	Yes
k119_10651	Enterococcus avium	Enterococcus	Lactobacillales	Bacilli	Firmicutes	285.614	167.444	100.037	Yes
k119_11317	Enterococcus sulfureus	Enterococcus	Lactobacillales	Bacilli	Firmicutes	86.2206	50.5154	68.0711	Yes
k119_11415	Enterococcus faecium	Enterococcus	Lactobacillales	Bacilli	Firmicutes	309.438	163.804	264.045	Yes
k119_11796	Salmonella enterica subsp. enterica serovar Waycross	Escherichia-Shigella	Enterobacteriales	Gammaproteobacteria	Proteobacteria	43.3716	37.3049	50.8108	Yes
k119_11828	Halobacteroides halobius	Halobacteroides	Halanaerobiales	Clostridia	Firmicutes	0	15.8447	3.26081	Yes
k119_12075	Oscillibacter valericigenes Sjm18-20	Oscillibacter	Clostridiales	Clostridia	Firmicutes	16.8804	12.245	4.21263	Yes
k119_12087	Clostridium tyrobutyricum	Clostridium	Clostridiales	Clostridia	Firmicutes	19.8058	43.3348	44.051	Yes
k119_12138	Anaeroarcus burkinensis	Anaeroarcus	Selenomonadales	Negativicutes	Firmicutes	35.441	16.0804	7.2032	Yes
k119_12425	Clostridium butyricum	Clostridium	Clostridiales	Clostridia	Firmicutes	391.746	370.58	264.094	Yes
k119_12459	Clostridium butyricum	Clostridium	Clostridiales	Clostridia	Firmicutes	463.609	417.818	276.516	Yes
k119_12751	Clostridium carboxidivorans P7	Clostridium	Clostridiales	Clostridia	Firmicutes	16.6092	18.5321	30.1683	Yes
k119_13437	Haemophilus influenzae	Haemophilus	Pasteurellales	Gammaproteobacteria	Proteobacteria	116.061	110.337	67.8034	Yes
k119_13525	Vibrio parahaemolyticus	Vibrio	Vibrionales	Gammaproteobacteria	Proteobacteria	7.47268	5.90259	10.3361	Yes
k119_1368	Clostridium sp. strain Z6	Incertae Sedis	Clostridiales	Clostridia	Firmicutes	5.08208	14.9314	7.64071	Yes
k119_13902	Clostridium botulinum NCTC 2916	Clostridium	Clostridiales	Clostridia	Firmicutes	19.6802	38.766	40.6668	Yes
k119_1395	Anaerofilum agile	Anaerofilum	Clostridiales	Clostridia	Firmicutes	19.2221	22.3809	20.1832	Yes
k119_14237	Desulfovibrio desulfuricans subsp. desulfuricans	Desulfovibrio	Desulfovibrionales	Deltaproteobacteria	Proteobacteria	59.6687	51.0072	48.1095	Yes
k119_14952	Salmonella enterica subsp. enterica serovar Waycross	Escherichia-Shigella	Enterobacteriales	Gammaproteobacteria	Proteobacteria	110.693	40.3826	48.3689	Yes
k119_14954	Salmonella enterica subsp. enterica serovar Waycross	Escherichia-Shigella	Enterobacteriales	Gammaproteobacteria	Proteobacteria	136.043	111.922	82.7903	Yes
k119_14982	Clostridium cadaveris	Clostridium	Clostridiales	Clostridia	Firmicutes	60.6197	89.1292	6.00325	Yes
k119_15001	Anaeroarcus burkinensis	Anaeroarcus	Selenomonadales	Negativicutes	Firmicutes	384.011	179.9	93.8082	Yes
k119_15006	Veillonellaceae bacterium WH074	Acidaminococcus	Acidaminococcales	Negativicutes	Firmicutes	75.0367	84.4428	58.3908	Yes
k119_15150	Halobacteroides halobius	Halobacteroides	Halanaerobiales	Clostridia	Firmicutes	49.2399	22.3053	11.9374	Yes
k119_15929	Eubacterium desmolans	Incertae Sedis	Clostridiales	Clostridia	Firmicutes	2.21595	4.73305	1.296	Yes
k119_1665	Clostridium botulinum NCTC 2916	Clostridium	Clostridiales	Clostridia	Firmicutes	31.2687	28.333	19.8213	Yes
k119_16778	Staphylococcus aureus subsp. aureus S0385	Staphylococcus	Bacillales	Bacilli	Firmicutes	8.70913	6.89033	5.86051	Yes
k119_16992	Listeria monocytogenes Finland 1998	Listeria	Bacillales	Bacilli	Firmicutes	5.7657	4.85142	3.35911	Yes
k119_1736	Clostridium tyrobutyricum	Clostridium	Clostridiales	Clostridia	Firmicutes	291.476	377.66	433.987	Yes
k119_18363	Dysgonomonas mossii DSM 22836	Dysgonomonas	Bacteroidales	Bacteroidia	Bacteroidetes	3.54236	8.6407	4.96123	Yes
k119_1853	Clostridium sp. BS-1	Incertae Sedis	Clostridiales	Clostridia	Firmicutes	199.045	113.878	127.754	Yes
k119_18662	Negativicoccus succinicivorans	Negativicoccus	Clostridiales	Clostridia	Firmicutes	1.93708	4.5459	2.41099	Yes
k119_19079	Clostridium fallax	Clostridium	Clostridiales	Clostridia	Firmicutes	0	3.53705	0	Yes
k119_19080	Clostridium fallax	Clostridium	Clostridiales	Clostridia	Firmicutes	9.25363	9.03035	5.9436	Yes
k119_1939	Oscillibacter valericigenes Sjm18-20	Oscillibacter	Clostridiales	Clostridia	Firmicutes	11.0004	11.3285	8.89013	Yes
k119_1943	Clostridium difficile CD196	Incertae Sedis	Clostridiales	Clostridia	Firmicutes	12.4693	16.8008	3.83378	Yes
k119_19518	Clostridium botulinum C str. Stockholm	Clostridium	Clostridiales	Clostridia	Firmicutes	25.3257	46.5031	49.9855	Yes
k119_19571	Clostridium cadaveris	Clostridium	Clostridiales	Clostridia	Firmicutes	95.3608	139.375	4.88769	Yes
k119_19651	Clostridium sp. LYH1	Clostridium	Clostridiales	Clostridia	Firmicutes	27.2228	52.3585	62.9342	Yes
k119_19766	Clostridium mesophilum	Clostridium	Clostridiales	Clostridia	Firmicutes	9.6703	13.0243	0.299837	Yes
k119_20686	Salmonella enterica subsp. enterica serovar Waycross	Escherichia-Shigella	Enterobacteriales	Gammaproteobacteria	Proteobacteria	9.49902	7.69721	0	Yes
k119_2079	Enterobacter aerogenes KCTC 2190	Enterobacter	Enterobacteriales	Gammaproteobacteria	Proteobacteria	994.732	1002.51	870.052	Yes
k119_20951	Citrobacter sp. BinzhouCLT	Citrobacter	Enterobacteriales	Gammaproteobacteria	Proteobacteria	239.87	194.864	262.523	Yes
k119_21234	bacterium ASF500	Incertae Sedis	Clostridiales	Clostridia	Firmicutes	8.97643	5.19872	3.69953	Yes
k119_21367	bacterium Irt-JG1-53	Incertae Sedis	Clostridiales	Clostridia	Firmicutes	1.94332	5.99799	5.49481	Yes
k119_21424	Clostridium lentocellum DSM 5427	Cellulosilyticum	Clostridiales	Clostridia	Firmicutes	12.6689	0	0	Yes
k119_21657	Salmonella enterica subsp. enterica serovar Waycross	Escherichia-Shigella	Enterobacteriales	Gammaproteobacteria	Proteobacteria	46.3754	56.3667	67.2071	Yes
k119_21725	Clostridium nitrophenolicum	Clostridium	Clostridiales	Clostridia	Firmicutes	175.577	226.929	251.762	Yes
k119_21787	Clostridiaceae bacterium A4d	Clostridium	Clostridiales	Clostridia	Firmicutes	47.2723	134.167	104.444	Yes
k119_22118	Clostridiaceae bacterium SH021	Incertae Sedis	Clostridiales	Clostridia	Firmicutes	36.0255	39.9119	3.5635	Yes
k119_22240	Clostridium magnum	Clostridium	Clostridiales	Clostridia	Firmicutes	466.963	616.59	721.323	Yes
k119_22520	Listeria monocytogenes Finland 1998	Listeria	Bacillales	Bacilli	Firmicutes	314.724	148.232	70.5725	Yes
k119_2260	Clostridium sp. M-43	Clostridium	Clostridiales	Clostridia	Firmicutes	19.7198	39.3799	40.1331	Yes
k119_23110	Clostridium celerecrescens	Incertae Sedis	Clostridiales	Clostridia	Firmicutes	5.50957	3.85289	0.802109	Yes
k119_23980	Anaeroarcus burkinensis	Anaeroarcus	Selenomonadales	Negativicutes	Firmicutes	184.411	81.5762	57.2296	Yes
k119_24202	Clostridium sp. strain Z6	Incertae Sedis	Clostridiales	Clostridia	Firmicutes	10.6413	16.2474	8.11504	Yes
k119_25109	bacterium L200B.328	Erythrobacter	Sphingomonadales	Alphaproteobacteria	Proteobacteria	25.4974	15.8286	15.8766	Yes
k119_25385	Eubacterium hadrum	Anaerostipes	Clostridiales	Clostridia	Firmicutes	3.50519	10.2997	8.46004	Yes
k119_25584	Proteiniphilum acetatigenes	Proteiniphilum	Bacteroidales	Bacteroidia	Bacteroidetes	4.45856	10.6195	8.82802	Yes
k119_25662	Clostridium tyrobutyricum	Clostridium	Clostridiales	Clostridia	Firmicutes	19.1698	35.2663	35.6708	Yes
k119_25740	Listeria monocytogenes Finland 1998	Listeria	Bacillales	Bacilli	Firmicutes	4.33371	0	0	Yes
k119_2618	Salmonella enterica subsp. enterica serovar Waycross	Escherichia-Shigella	Enterobacteriales	Gammaproteobacteria	Proteobacteria	1045.19	1008.56	1473.31	Yes
k119_26228	Vibrio parahaemolyticus	Vibrio	Vibrionales	Gammaproteobacteria	Proteobacteria	120.963	105.328	125.593	Yes
k119_26337	Staphylococcus aureus subsp. aureus S0385	Staphylococcus	Bacillales	Bacilli	Firmicutes	5.08775	2.49906	3.67658	Yes
k119_26568	Dysgonomonas mossii	Dysgonomonas	Bacteroidales	Bacteroidia	Bacteroidetes	0	4.1861	2.15825	Yes
k119_26717	Dysgonomonas gadei ATCC BAA-286	Dysgonomonas	Bacteroidales	Bacteroidia	Bacteroidetes	2.32962	4.32291	4.27277	Yes
k119_26766	Clostridium sp. M-43	Clostridium	Clostridiales	Clostridia	Firmicutes	25.8691	44.5929	50.7211	Yes
k119_26783	Anaerofilum agile	Anaerofilum	Clostridiales	Clostridia	Firmicutes	23.1727	26.9573	22.9036	Yes
k119_27112	Clostridium botulinum NCTC 2916	Clostridium	Clostridiales	Clostridia	Firmicutes	21.6101	41.6623	43.511	Yes
k119_27679	Vagococcus elongatus	Vagococcus	Lactobacillales	Bacilli	Firmicutes	56.2255	7.39149	7.23233	Yes
k119_28494	Clostridium colinum	Incertae Sedis	Clostridiales	Clostridia	Firmicutes	8.53783	9.61708	0.973628	Yes
k119_28496	Clostridium colinum	Incertae Sedis	Clostridiales	Clostridia	Firmicutes	7.35861	3.18256	0	Yes
k119_28891	Oscillibacter valericigenes Sjm18-20	Oscillibacter	Clostridiales	Clostridia	Firmicutes	8.40373	7.08186	5.48087	Yes
k119_28947	Clostridium mesophilum	Clostridium	Clostridiales	Clostridia	Firmicutes	141.887	259.193	263.381	Yes
k119_28982	Salmonella enterica subsp. enterica serovar Waycross	Escherichia-Shigella	Enterobacteriales	Gammaproteobacteria	Proteobacteria	0	29.3827	24.2082	Yes
k119_28983	Salmonella enterica subsp. enterica serovar Waycross	Escherichia-Shigella	Enterobacteriales	Gammaproteobacteria	Proteobacteria	285.354	264.251	217.215	Yes
k119_3012	Clostridium botulinum NCTC 2916	Clostridium	Clostridiales	Clostridia	Firmicutes	19.5218	26.6382	32.5703	Yes
k119_30416	Clostridiaceae bacterium A4d	Clostridium	Clostridiales	Clostridia	Firmicutes	293.088	477.931	551.215	Yes
k119_30510	Phascolarctobacterium sp. canine oral taxon 149	Phascolarctobacterium	Acidaminococcales	Negativicutes	Firmicutes	21.0888	11.4164	17.5952	Yes
k119_30803	Desulfovibrio desulfuricans subsp. desulfuricans str. ATCC 27774	Desulfovibrio	Desulfovibrionales	Deltaproteobacteria	Proteobacteria	4.78964	4.27311	2.75235	Yes
k119_31121	Desulfovibrio desulfuricans	Desulfovibrio	Desulfovibrionales	Deltaproteobacteria	Proteobacteria	7.16961	10.0237	3.47652	Yes
k119_3152	Clostridium tyrobutyricum	Clostridium	Clostridiales	Clostridia	Firmicutes	41.5808	51.9793	52.6105	Yes
k119_31638	Pelosinus sp. SHI-1	Pelosinus	Clostridiales	Clostridia	Firmicutes	13.1839	4.62898	0	Yes
k119_32443	Phascolarctobacterium sp. canine oral taxon 149	Phascolarctobacterium	Acidaminococcales	Negativicutes	Firmicutes	10.5864	24.0517	10.9316	Yes
k119_32445	Phascolarctobacterium sp. canine oral taxon 149	Phascolarctobacterium	Acidaminococcales	Negativicutes	Firmicutes	20.9658	22.7199	18.6431	Yes
k119_32902	Clostridium mesophilum	Clostridium	Clostridiales	Clostridia	Firmicutes	9.91342	12.4026	0	Yes
k119_3293	Clostridium botulinum NCTC 2916	Clostridium	Clostridiales	Clostridia	Firmicutes	34.4585	29.3043	20.2473	Yes
k119_33966	Clostridium botulinum NCTC 2916	Clostridium	Clostridiales	Clostridia	Firmicutes	35.9316	32.7243	23.8934	Yes
k119_3625	Clostridium cellulosi	Incertae Sedis	Clostridiales	Clostridia	Firmicutes	11.5203	10.3823	8.15051	Yes
k119_3974	Clostridium tyrobutyricum	Clostridium	Clostridiales	Clostridia	Firmicutes	23.4961	60.4478	46.7506	Yes
k119_402	Lactobacillales bacterium HY-36-1	Oscillibacter	Clostridiales	Clostridia	Firmicutes	389.737	402.197	29.9329	Yes
k119_4076	Clostridium carboxidivorans P7	Clostridium	Clostridiales	Clostridia	Firmicutes	104.722	89.1724	100.963	Yes
k119_4901	Clostridium tyrobutyricum	Clostridium	Clostridiales	Clostridia	Firmicutes	19.7122	26.4222	32.42	Yes
k119_5219	Clostridium lentocellum DSM 5427	Cellulosilyticum	Clostridiales	Clostridia	Firmicutes	8.72029	9.75828	1.0703	Yes
k119_5360	Enterococcus sulfureus	Enterococcus	Lactobacillales	Bacilli	Firmicutes	64.0452	33.916	20.7155	Yes
k119_5403	Enterococcus hirae	Enterococcus	Lactobacillales	Bacilli	Firmicutes	837.633	501.785	514.348	Yes
k119_622	bacterium L200B.328	Erythrobacter	Sphingomonadales	Alphaproteobacteria	Proteobacteria	2.43823	10.316	2.57763	Yes
k119_6257	Clostridium sp. strain S6	Incertae Sedis	Clostridiales	Clostridia	Firmicutes	199.35	129.506	133.481	Yes
k119_6742	Bacteroides uniformis	Bacteroides	Bacteroidales	Bacteroidia	Bacteroidetes	419.268	455.262	271.346	Yes
k119_6841	Citrobacter sp. BinzhouCLT	Citrobacter	Enterobacteriales	Gammaproteobacteria	Proteobacteria	1650.96	1521.17	2032.15	Yes
k119_7326	Enterococcus sulfureus	Enterococcus	Lactobacillales	Bacilli	Firmicutes	74.689	41.3004	23.3976	Yes
k119_7357	Clostridium sp. strain Z6	Incertae Sedis	Clostridiales	Clostridia	Firmicutes	6.94951	15.2219	8.93793	Yes
k119_7372	Dysgonomonas mossii DSM 22836	Dysgonomonas	Bacteroidales	Bacteroidia	Bacteroidetes	4.5663	7.12842	3.74125	Yes
k119_7677	Desulfovibrio desulfuricans subsp. desulfuricans str. ATCC 27774	Desulfovibrio	Desulfovibrionales	Deltaproteobacteria	Proteobacteria	32.1313	34.1172	36.5443	Yes
k119_7903	Vibrio parahaemolyticus	Vibrio	Vibrionales	Gammaproteobacteria	Proteobacteria	8.16144	6.33432	10.5914	Yes
k119_831	Clostridium sp. strain Z6	Incertae Sedis	Clostridiales	Clostridia	Firmicutes	5.19617	7.40932	5.35933	Yes
k119_8515	Dermatophilus congolensis	Dermatophilus	Micrococcales	Actinobacteria	Actinobacteria	21.4453	21.7113	11.1907	Yes
k119_8528	Phascolarctobacterium faecium	Phascolarctobacterium	Acidaminococcales	Negativicutes	Firmicutes	82.2963	79.316	58.6367	Yes
k119_8532	Anaeroarcus burkinensis	Anaeroarcus	Selenomonadales	Negativicutes	Firmicutes	299.248	136.847	78.4565	Yes
k119_8749	Porphyromonadaceae bacterium NM7	Paludibacter	Bacteroidales	Bacteroidia	Bacteroidetes	10.1966	11.9731	5.4316	Yes
k119_8788	Oscillibacter valericigenes Sjm18-20	Oscillibacter	Clostridiales	Clostridia	Firmicutes	382.398	405.8	29.3458	Yes
k119_8959	Listeria monocytogenes Finland 1998	Listeria	Bacillales	Bacilli	Firmicutes	61.7052	26.628	68.2713	Yes
k119_8961	Listeria monocytogenes Finland 1998	Listeria	Bacillales	Bacilli	Firmicutes	46.2464	36.011	29.6337	Yes
k119_9166	Escherichia coli ETEC H10407	Escherichia-Shigella	Enterobacteriales	Gammaproteobacteria	Proteobacteria	92.6244	63.4953	83.8131	Yes
k119_9347	Dermatophilus congolensis	Dermatophilus	Micrococcales	Actinobacteria	Actinobacteria	12.6021	13.2859	10.0747	Yes
k119_9450	Klebsiella oxytoca KCTC 1686	Enterobacter	Enterobacteriales	Gammaproteobacteria	Proteobacteria	4391.22	4183.33	4995.65	Yes
k119_9809	Listeria monocytogenes Finland 1998	Listeria	Bacillales	Bacilli	Firmicutes	53.575	14.2858	17.1935	Yes
k119_9974	Clostridium butyricum	Clostridium	Clostridiales	Clostridia	Firmicutes	366.848	312.05	260.597	Yes

## Sheet: S5
Table S5. Relative abundance of operational taxonomic units (OTUs) at order level from SSU 16S rRNA in metagenomes. Only OTUs with relative abundances > 1% are shown. SD: standard deviation.
			no-As control					+ As condition					Student t-test
	Culture	Order	Replicate 1	Replicate 2	Replicate 3	Average	SD	Replicate 1	Replicate 2	Replicate 3	Average	SD	P value	P value summary §
	EA	Clostridiales	0.511651	0.479657	0.496711	0.496006	0.0160087	0.49138	0.471796	0.467272	0.476816	0.0128139	0.1802	ns
		Lactobacillales	0.156116	0.179661	0.171361	0.169046	0.0119418	0.0444952	0.0555547	0.0503041	0.050118	0.00553212	<0.0001	****
		Bacillales	0.0239815	0.0227627	0.0219326	0.0228922	0.00103057	0.0434023	0.0517869	0.0451181	0.0467691	0.00442943	0.0008	***
		Bacteroidales	0.0792573	0.0898395	0.083285	0.0841272	0.00534118	0.16512	0.169458	0.173001	0.169193	0.00394715	<0.0001	****
		Desulfovibrionales	0.04247	0.0494553	0.0457405	0.0458886	0.003495	0.0472609	0.0431932	0.0481656	0.0462066	0.00264855	0.902	ns
		Acidaminococcales	0.0287418	0.028641	0.0281668	0.0285165	0.000307052	0.044434	0.034724	0.0416985	0.0402855	0.00500685	0.0153	*
		Selenomonadales	0.0420869	0.046514	0.0371455	0.0419155	0.0046866	0.0519121	0.0539984	0.0482157	0.0513754	0.00292846	0.0417	*
	TSB	Clostridiales	0.225663	0.215645	0.300769	0.247359	0.046525	0.253304	0.31925	0.254009	0.275521	0.0378719	0.4622	ns
		Lactobacillales	0.0228839	0.0231424	0.0240349	0.0233538	0.000603899	0.0907275	0.0555816	0.0580035	0.0681042	0.0196297	0.0168	*
		Bacillales	0.00811937	0.00780961	0.0157266	0.0105519	0.00448411	0.0432067	0.023517	0.0172775	0.0280004	0.0135335	0.1009	ns
		Bacteroidales	0.0127734	0.010534	0.0153553	0.0128876	0.00241269	0.0235233	0.028887	0.0174816	0.0232973	0.00570607	0.044	*
		Enterobacteriales	0.689352	0.695117	0.580633	0.655034	0.064498	0.478867	0.490215	0.593384	0.520822	0.0630958	0.0616	ns
		Acidaminococcales	0.0104796	0.00953838	0.0110614	0.0103598	0.000768547	0.0111155	0.0127683	0.00954458	0.0111428	0.00161203	0.5099	ns
		Selenomonadales	0.00665125	0.0153637	0.0289216	0.0169789	0.0112227	0.0563545	0.0291882	0.017754	0.0344323	0.0198274	0.2547	ns
§	p value symbol summary
	p value	Wording	Summary
	< 0.0001	Extremely significant	****
	0.0001 to 0.001	Extremely significant	***
	0.001 to 0.01	Very significant	**
	0.01 to 0.05	Significant	*
	> 0.05	Not significant	ns

## Sheet: S6
Table S6. Relative abundance of operational taxonomic units (OTUs) at genus level from SSU 16S rRNA in metagenomes. Only OTUs with relative abundances > 1% are shown. SD: standard deviation. Data plotted in Figure 1.
				no-As control					+ As condition
	Culture	Order	OTU	Replicate 1	Replicate 2	Replicate 3	Average	SD	Replicate 1	Replicate 2	Replicate 3	Average	SD
	EA	Clostridiales	Clostridium	0.255091	0.225737	0.248504	0.243111	0.0125758	0.159826	0.165318	0.167781	0.164309	0.00332532
			Incertae Sedis	0.162657	0.16339	0.164007	0.163351	0.000551962	0.230346	0.209763	0.19884	0.212983	0.0130622
			Oscillibacter	0.0737447	0.0732465	0.0698625	0.0722846	0.00172469	0.0881098	0.0827255	0.0901903	0.0870085	0.00314541
			Anaerostipes	0.0146475	0.0116982	0.0104295	0.0122584	0.00176699	0.00487483	0.00713976	0.00440928	0.00547463	0.00119267
		Selenomonadales	Anaeroarcus	0.0284324	0.0296501	0.0248419	0.0276415	0.00204104	0.0415797	0.0450162	0.0402838	0.0422932	0.00199681
			Zymophilus	0.0136546	0.0168639	0.0123036	0.014274	0.00191258	0.0103324	0.0089822	0.00793195	0.00908218	0.000982523
		Acidaminococcales	Phascolarctobacterium	0.0183013	0.0182843	0.0190246	0.0185367	0.000345043	0.0265669	0.0216986	0.0265123	0.024926	0.00228218
			Acidaminococcus	0.0104406	0.0103567	0.00914223	0.00997983	0.000593261	0.0178671	0.0130254	0.0151861	0.0153595	0.00198044
		Lactobacilalles	Enterococcus	0.146608	0.172071	0.165243	0.161307	0.0107611	0.0383473	0.0509247	0.0447557	0.0446759	0.00513502
		Bacillales	Bacillus	0.0121886	0.0112616	0.0113072	0.0115858	0.000426644	0.038281	0.0471761	0.0404776	0.0419782	0.00378325
		Bacteroidales	Bacteroides	0.0792573	0.0898395	0.083285	0.0841272	0.00436105	0.164841	0.169149	0.172839	0.168943	0.00326835
		Desulfovibrionales	Desulfovibrio	0.0396553	0.0459648	0.0404194	0.0420131	0.00281159	0.0425752	0.0388386	0.0432159	0.0415433	0.00193027
	TSB	Enterobacterales	Citrobacter	0.378381	0.37492	0.313899	0.355734	0.0296152	0.100095	0.098721	0.133386	0.110734	0.0160273
			Escherichia-Shigella	0.181565	0.192175	0.156774	0.176838	0.0148338	0.0936541	0.0931597	0.119032	0.101948	0.0120813
			Enterobacter	0.129406	0.128022	0.109959	0.122463	0.00885906	0.285118	0.298334	0.340966	0.308139	0.0238306
		Clostridiales	Clostridium	0.20073	0.190757	0.23191	0.207799	0.0175286	0.178575	0.243652	0.227735	0.216654	0.0276987
			Oscillibacter	0.0101186	0.0113814	0.0503007	0.0239336	0.0186515	0.0427956	0.0482465	0.00452604	0.031856	0.0194529
			Incertae Sedis	0.00972666	0.00860278	0.0125268	0.0102854	0.00164999	0.0275709	0.0228315	0.018549	0.0229838	0.00368474
		Lactobacilalles	Enterococcus	0.0223749	0.0230884	0.0233586	0.0229406	0.000414983	0.087751	0.0551564	0.0575831	0.0668302	0.0148264
		Bacteroidales	Bacteroides	0.00993196	0.0084749	0.0117217	0.0100429	0.00132782	0.0221949	0.0261906	0.015773	0.0213862	0.00429124

## Sheet: S7
Table S7. Metagenome-assembled genomes (MAGs) from EA cultures (+As condition and no-As control). Marker lineage: taxonomic rank set by CheckM. Completeness and contamination (%): estimated completeness and contamination of genome as determined by CheckM from the presence/absence of single-copy marker genes and the expected colocalization of these genes. Strain heterogeneity: index between 0 and …
	MAG	Bin +As condition	Marker lineage +As condition*	Bin no-As control	Marker lineage no-As control*	Bin similarity +As vs no-As (%)	Completeness no-As control (%)	Contamination no-As control (%)	Strain heterogeneity no-As control (%)	Genome size no-As control (Mbp)	Community (%) no-As control	GC content (%) no-As control	Binner no-As control §
	1	36	Bacteroidales (o)	48	Bacteroidales (o)	99.9541	98.51	0.371	0	3.77	3.14 ±0.36	39	A
	2	15	Clostridiales (o)	8	Bacteria (k)	98.8289	98.27	49.84	20.93	3.09	0.48 ±0.03	58.7	AB
	3	21	Clostridiales (o)	28	Clostridiales (o)	99.1151	98.38	0	0	4.37	4.16 ±0.43	28.5	B
	4	4	Clostridiales (o)	31	Clostridiales (o)	96.3059	57.22	7.718	6.25	1.99	0.34 ±0.01	56.1	ABC
	5	24	Clostridiales (o)	1	Clostridiales (o)	99.9443	97.81	0.335	0	1.99	23.55 ±1.05	43.1	A
	6	9	Clostridiales (o)	3	Clostridiales (o)	99.6917	97.31	1.464	25	3.11	14.63 ±0.53	55.1	C
	7	35	Clostridiales (o)	51	Bacteria (k)	95.3333	20.52	12.28	100	1.9	2.53 ±0.10	45.6	ABC
	8	31	Clostridiales (o)	4	Bacteria (k)	99.6094	79.31	1.724	0	3.29	0.51 ±0.07	28	A
	9	20	Clostridium (g)	21	Bacteria (k)	98.5492	65.51	0	0	2.15	0.49 ±0.02	29.9	B
	10	18	Clostridium (g)	2	Clostridium (g)	97.3009	46.89	10.34	0	2.48	0.36 ±0.01	30.3	AB
	11	11	Deltaproteobacteria (o)	23	Bacteria (k)	99.573	67.11	3.508	50	3	0.16 ±0.00	58.1	B
	12	33	Deltaproteobacteria (o)	10	Deltaproteobacteria (o)	99.8737	99.89	7.714	62.5	3.46	5.61 ±0.18	57.9	BC
	13	28	Firmicutes (p)	41	Firmicutes (p)	99.9541	99.9	0	0	2.55	0.73 ±0.03	47.2	A
	14	27	Firmicutes (p)	13	Firmicutes (p)	99.6859	87.56	0.949	50	3.08	0.31 ±0.04	48.8	C
	15	8	Lactobacillales (o)	36	Lactobacillales (o)	99.9244	99.62	0	0	2.81	14.97 ±0.65	37	B
	16	1	Lactobacillales (o)	15	Lactobacillales (o)	99.9663	99.31	4.619	0	4.17	0.83 ±0.04	39	BC
	17	16	Selenomonadales (o)	37	Selenomonadales (o)	99.9928	99.98	1.497	0	2.25	1.72 ±0.05	41.3	BC
	* (k) kingdom, (p) phylum, (o) order, or (g) genus.
	§ A,B and C refer to Metabat2, Maxbin2 and CONCOCT respectively.

## Sheet: S8
Table S8. Metagenome-assembled genomes (MAGs) from TSB cultures (+As condition and no-As control). Marker lineage: taxonomic rank set by CheckM. Bin similarity: dRep average nucleotide identity between the bins. Completeness and contamination (%): estimated completeness and contamination of genome as determined by CheckM from the presence/absence of single-copy marker genes and the expected coloc…
	MAG	Bin +As condition	Marker lineage +As condition	Bin no-As control	Marker lineage no-As control*	Bin similarity (%)	Completeness no-As control (%)	Contamination no-As control (%)	Strain heterogeneity no-As control (%)	Genome size no-As control (Mbp)	Community (%) no-As control	GC content (%) no-As control	Binner no-As control §
	1	12	Clostridiales (o)	38	Clostridiales (o)	99.8214	96.97	0.671	0	2.96	0.30 ±0.02	55.2	C
	2	9	Clostridiales (o)	5	Clostridiales (o)	99.7811	91.53	0.268	100	4.58	1.07 ±0.09	28.4	C
	3	39	Clostridiales (o)	24	Clostridiales (o)	99.9467	97.98	0.335	0	2.04	1.65 ±0.09	43.1	A
	4	4	Clostridiales (o)	39	Clostridiales (o)	99.7398	99.32	0.356	50	2.96	2.88 ±2.84	55.7	B
	5	16	Clostridiales (o)	3	Clostridiales (o)	98.8736	65.97	1.342	0	2	0.16 ±0.17	35.5	BC
	6	19	Clostridiales (o)	23	Clostridiales (o)	99.9976	99.19	1.075	0	3.53	1.08 ±0.75	31.2	BC
	7	1	Clostridiales (o)	12	Clostridiales (o)	96.0367	39.46	1.719	16.67	1.78	0.17 ±0.11	54.3	C
	8	15	Clostridiales (o)	-	-	-	-	-	-	-	-	-	-
	9	28	Clostridium (g)	8	Clostridium (g)	99.9663	99.31	5.501	23.08	5.68	2.59 ±0.22	30.1	BC
	10	27	Clostridium (g)	7	Clostridiales (o)	99.9857	99.97	5.933	0	4.59	5.44 ±0.22	32.3	BC
	11	32	Deltaproteobacteria (o)	40	Bacteria (k)	97.2836	39.79	1.754	0	1.45	0.21 ±0.07	59.8	AC
	12	38	Deltaproteobacteria (o)	18	Deltaproteobacteria (o)	99.9119	99.38	0.18	50	3.39	0.82 ±0.04	57.5	B
	13	10	Enterobacteriaceae (f)	22	Enterobacteriaceae (f)	99.9517	97.15	0.544	0	4.28	0.60 ±0.16	52.7	BC
	14	42	Enterobacteriaceae (f)	19	Enterobacteriaceae (f)	99.6124	94.69	1.525	10	4.69	8.53 ±0.03	56.1	AB
	15	31	Firmicutes (p)	9	Firmicutes (p)	99.5294	99.65	0.316	100	2.53	0.31 ±0.03	47.4	A
	16	33	Firmicutes (p)	36	Firmicutes (p)	99.8054	100	0.632	0	3.45	1.41 ±0.89	49	B
	17	7	Lactobacillales (o)	13	Lactobacillales (o)	99.8556	99.62	0	0	2.73	3.43 ±0.24	36.8	A
	18	5	Lactobacillales (o)	37	Lactobacillales (o)	99.8634	98.93	4.619	0	4.21	0.45 ±0.05	39	AB
	19	36	Selenomonadales (o)	30	Selenomonadales (o)	99.9952	99.98	1.497	0	2.31	1.14 ±0.07	41.1	ABC
	* (k) kingdom, (p) phylum, (o) order, or (g) genus.
	§ A,B and C refer to MetaBAT 2, MaxBin 2.0 and CONCOCT respectively.

## Sheet: S9
Table S9. Annotated arsenic resistance genes in protein sequence library from EA +As condition. Server annotation: annotation from Ghostkoala/eggNog servers. Mean identity: mean of the BLAST identity percentages from the top protein alignments vs the reference proteins, ommited when E-value > 0.01. Ref. proteins matched: TOP3- top three alignments vs reference proteins corresponded to the same ki…
	Protein id	Server annotation	Mean identity [%]	Ref. proteins matched	BLAST annotation	HMMER annotation	Correctly annotated	Final annotation
	k119_15965_1	Acr3	64.151	TOP 3	Acr3	Acr3	TRUE	Acr3
	k119_6159_78	Acr3	80.516	TOP 3	Acr3	Acr3	TRUE	Acr3
	k119_11234_14	Acr3/ArsB	64.602	TOP 3	Acr3	Acr3	TRUE	Acr3
	k119_11963_423	Acr3/ArsB	65.116	TOP 3	Acr3	Acr3	TRUE	Acr3
	k119_12047_4	Acr3/ArsB	69.231	TOP 3	Acr3	Acr3	TRUE	Acr3
	k119_12047_5	Acr3/ArsB	64.162	TOP 3	Acr3	Acr3	TRUE	Acr3
	k119_12047_6	Acr3/ArsB	54.286	TOP 3	Acr3	Acr3	TRUE	Acr3
	k119_12459_6	Acr3/ArsB	63.768	TOP 3	Acr3	Acr3	TRUE	Acr3
	k119_13704_199	Acr3/ArsB	70.725	TOP 3	Acr3	Acr3	TRUE	Acr3
	k119_13766_3	Acr3/ArsB	71.154	TOP 3	Acr3	Acr3	TRUE	Acr3
	k119_14048_171	Acr3/ArsB	69.942	TOP 3	Acr3	Acr3	TRUE	Acr3
	k119_14467_2	Acr3/ArsB	61.905	TOP 3	Acr3	Acr3	TRUE	Acr3
	k119_14467_3	Acr3/ArsB	75.972	TOP 3	Acr3	Acr3	TRUE	Acr3
	k119_14937_1	Acr3/ArsB	71.014	TOP 3	Acr3	Acr3	TRUE	Acr3
	k119_15640_34	Acr3/ArsB	83.143	TOP 3	Acr3	Acr3	TRUE	Acr3
	k119_1596_12	Acr3/ArsB	57.31	TOP 3	Acr3	Acr3	TRUE	Acr3
	k119_16849_74	Acr3/ArsB	66.082	TOP 3	Acr3	Acr3	TRUE	Acr3
	k119_18877_1	Acr3/ArsB	66.667	TOP 3	Acr3	Acr3	TRUE	Acr3
	k119_19663_27	Acr3/ArsB	65.143	TOP 3	Acr3	Acr3	TRUE	Acr3
	k119_20026_11	Acr3/ArsB	68.986	TOP 3	Acr3	Acr3	TRUE	Acr3
	k119_20241_24	Acr3/ArsB	73.563	TOP 3	Acr3	Acr3	TRUE	Acr3
	k119_20281_4	Acr3/ArsB	72.222	TOP 3	Acr3	Acr3	TRUE	Acr3
	k119_2055_2	Acr3/ArsB	73.761	TOP 3	Acr3	Acr3	TRUE	Acr3
	k119_21107_1	Acr3/ArsB	60.563	TOP 3	Acr3	Acr3	TRUE	Acr3
	k119_21107_2	Acr3/ArsB	60	TOP 1	Acr3	Acr3	TRUE	Acr3
	k119_27400_1	Acr3/ArsB	75	TOP 3	Acr3	Acr3	TRUE	Acr3
	k119_28281_5	Acr3/ArsB	64.286	TOP 3	Acr3	Acr3	TRUE	Acr3
	k119_28747_1	Acr3/ArsB	67.32	TOP 3	Acr3	Acr3	TRUE	Acr3
	k119_29035_257	Acr3/ArsB	75.714	TOP 3	Acr3	Acr3	TRUE	Acr3
	k119_29568_4	Acr3/ArsB	68.696	TOP 3	Acr3	Acr3	TRUE	Acr3
	k119_30669_27	Acr3/ArsB	73.775	TOP 3	Acr3	Acr3	TRUE	Acr3
	k119_31112_115	Acr3/ArsB	68.696	TOP 3	Acr3	Acr3	TRUE	Acr3
	k119_31663_44	Acr3/ArsB	85.143	TOP 3	Acr3	Acr3	TRUE	Acr3
	k119_36161_53	Acr3/ArsB	70.487	TOP 3	Acr3	Acr3	TRUE	Acr3
	k119_3840_1	Acr3/ArsB	68.924	TOP 3	Acr3	Acr3	TRUE	Acr3
	k119_7198_16	Acr3/ArsB	65.407	TOP 3	Acr3	Acr3	TRUE	Acr3
	k119_8741_10	Acr3/ArsB	61.714	TOP 3	Acr3	Acr3	TRUE	Acr3
	k119_10507_1	ArsA	68.473	TOP 3	ArsA	ArsA	TRUE	ArsA
	k119_12459_3	ArsA	69.271	TOP 3	ArsA	ArsA	TRUE	ArsA
	k119_1367_3	ArsA	38.76	TOP 3	ArsA	ArsA	TRUE	ArsA
	k119_14467_5	ArsA	33.333	TOP 3	ArsA	ArsA	TRUE	ArsA
	k119_14819_1	ArsA	64.113	TOP 3	ArsA	ArsA	TRUE	ArsA
	k119_14937_3	ArsA	81.818	TOP 3	ArsA	ArsA	TRUE	ArsA
	k119_1596_28	ArsA	65.588	TOP 3	ArsA	ArsA	TRUE	ArsA
	k119_16333_128	ArsA	37.824	TOP 3	ArsA	ArsA	TRUE	ArsA
	k119_16333_130	ArsA	27.811	TOP 3	ArsA	ArsA	TRUE	ArsA
	k119_16333_131	ArsA	41.935	TOP 3	ArsA	ArsA	TRUE	ArsA
	k119_1963_10	ArsA	65.588	TOP 3	ArsA	ArsA	TRUE	ArsA
	k119_19663_25	ArsA	73.391	TOP 3	ArsA	ArsA	TRUE	ArsA
	k119_20241_22	ArsA	32.348	TOP 3	ArsA	ArsA	TRUE	ArsA
	k119_23452_1	ArsA	55.319	TOP 1	ArsA	NA	TRUE	NA
	k119_28281_7	ArsA	70.139	TOP 3	ArsA	ArsA	TRUE	ArsA
	k119_29035_255	ArsA	83.133	TOP 3	ArsA	ArsA	TRUE	ArsA
	k119_30063_3	ArsA	28.312	TOP 3	ArsA	ArsA	TRUE	ArsA
	k119_30063_5	ArsA	36.528	TOP 3	ArsA	ArsA	TRUE	ArsA
	k119_31022_80	ArsA	62.989	TOP 3	ArsA	ArsA	TRUE	ArsA
	k119_31663_50	ArsA	79.518	TOP 3	ArsA	ArsA	TRUE	ArsA
	k119_32423_101	ArsA	32.051	TOP 3	ArsA	ArsA	TRUE	ArsA
	k119_32423_99	ArsA	34.974	TOP 3	ArsA	ArsA	TRUE	ArsA
	k119_35749_1	ArsA	66.082	TOP 3	ArsA	ArsA	TRUE	ArsA
	k119_36161_54	ArsA	60.215	TOP 3	ArsA	ArsA	TRUE	ArsA
	k119_4560_1	ArsA	73.333	TOP 3	ArsA	ArsA	TRUE	ArsA
	k119_5563_2	ArsA	70.912	TOP 3	ArsA	ArsA	TRUE	ArsA
	k119_7198_14	ArsA	69.618	TOP 3	ArsA	ArsA	TRUE	ArsA
	k119_828_8	ArsA	65.247	TOP 3	ArsA	ArsA	TRUE	ArsA
	k119_8323_82	ArsA	30.829	TOP 3	ArsA	ArsA	TRUE	ArsA
	k119_8323_84	ArsA	37.468	TOP 3	ArsA	ArsA	TRUE	ArsA
	k119_8741_8	ArsA	70.242	TOP 3	ArsA	ArsA	TRUE	ArsA
	k119_13590_1	ArsB	E-value > 0.01	NA	NA	NA	FALSE	NA
	k119_22987_150	ArsB	25.177	TOP 1	ArsB	NA	FALSE	NA
	k119_25340_1	ArsB	28.947	TOP 1	ArsB	NA	FALSE	NA
	k119_29566_1	ArsB	E-value > 0.01	NA	NA	NA	FALSE	NA
	k119_31951_258	ArsB	25.915	TOP 1	Acr3	Acr3	FALSE	Acr3
	k119_3274_90	ArsB	54.436	TOP 3	ArsB	ArsB	TRUE	ArsB
	k119_32962_1	ArsB	E-value > 0.01	NA	NA	NA	FALSE	NA
	k119_7245_2	ArsB	24.116	TOP 1	ArsB	NA	FALSE	NA
	k119_10148_27	ArsC1	E-value > 0.01	NA	NA	NA	FALSE	NA
	k119_11115_59	ArsC1	20.652	TOP 1	ArsC1	ArsC1	TRUE	ArsC1
	k119_13744_35	ArsC1	26.087	TOP 1	ArsC1	NA	FALSE	NA
	k119_1470_3	ArsC1	26	TOP 1	ArsC1	ArsC1	TRUE	ArsC1
	k119_15144_2	ArsC1	E-value > 0.01	NA	NA	NA	FALSE	NA
	k119_15184_2	ArsC1	19.78	TOP 1	ArsC1	NA	FALSE	NA
	k119_15640_216	ArsC1	22.018	TOP 1	ArsC1	NA	FALSE	NA
	k119_16281_97	ArsC1	36.111	TOP 1	ArsC1	NA	FALSE	NA
	k119_16301_20	ArsC1	E-value > 0.01	NA	NA	NA	FALSE	NA
	k119_18708_26	ArsC1	E-value > 0.01	NA	NA	NA	FALSE	NA
	k119_19758_19	ArsC1	E-value > 0.01	NA	NA	NA	FALSE	NA
	k119_24729_37	ArsC1	E-value > 0.01	NA	NA	NA	FALSE	NA
	k119_25342_24	ArsC1	E-value > 0.01	NA	NA	NA	FALSE	NA
	k119_25995_5	ArsC1	E-value > 0.01	NA	NA	NA	FALSE	NA
	k119_26053_46	ArsC1	E-value > 0.01	NA	NA	NA	FALSE	NA
	k119_26392_5	ArsC1	25	TOP 1	ArsC1	NA	FALSE	NA
	k119_28101_15	ArsC1	20.588	TOP 1	ArsC1	NA	FALSE	NA
	k119_29482_116	ArsC1	E-value > 0.01	NA	NA	NA	FALSE	NA
	k119_30061_2	ArsC1	21.739	TOP 1	ArsC1	ArsC1	TRUE	ArsC1
	k119_30826_1	ArsC1	26.087	TOP 1	ArsC1	NA	FALSE	NA
	k119_32070_3	ArsC1	E-value > 0.01	NA	NA	NA	FALSE	NA
	k119_34217_19	ArsC1	E-value > 0.01	NA	NA	NA	FALSE	NA
	k119_350_24	ArsC1	E-value > 0.01	NA	NA	NA	FALSE	NA
	k119_3548_3	ArsC1	30.159	TOP 1	ArsC1	ArsC1	TRUE	ArsC1
	k119_37664_2	ArsC1	E-value > 0.01	NA	NA	NA	FALSE	NA
	k119_38062_54	ArsC1	E-value > 0.01	NA	NA	NA	FALSE	NA
	k119_4365_11	ArsC1	29.348	TOP 1	ArsC1	ArsC1	TRUE	ArsC1
	k119_4365_17	ArsC1	E-value > 0.01	NA	NA	NA	FALSE	NA
	k119_6608_203	ArsC1	24.752	TOP 1	ArsC1	ArsC1	TRUE	ArsC1
	k119_662_5	ArsC1	E-value > 0.01	NA	NA	NA	FALSE	NA
	k119_6672_11	ArsC1	E-value > 0.01	NA	NA	NA	FALSE	NA
	k119_6748_20	ArsC1	26.087	TOP 1	ArsC1	ArsC1	TRUE	ArsC1
	k119_8470_156	ArsC1	25.51	TOP 1	ArsC1	ArsC1	TRUE	ArsC1
	k119_9836_11	ArsC1	E-value > 0.01	NA	NA	NA	FALSE	NA
	k119_9933_27	ArsC1	E-value > 0.01	NA	NA	NA	FALSE	NA
	k119_10507_2	ArsC2	58.974	TOP 1	ArsC2	ArsC2	TRUE	ArsC2
	k119_11234_15	ArsC2	47.273	TOP 1	ArsC2	ArsC2	TRUE	ArsC2
	k119_11963_422	ArsC2	50.376	TOP 1	ArsC2	ArsC2	TRUE	ArsC2
	k119_1223_28	ArsC2	38.519	TOP 1	ArsC2	ArsC2	TRUE	ArsC2
	k119_12459_2	ArsC2	38.938	TOP 1	ArsC2	ArsC2	TRUE	ArsC2
	k119_13677_3	ArsC2	34.884	TOP 1	ArsC2	ArsC2	TRUE	ArsC2
	k119_13704_200	ArsC2	34.328	TOP 1	ArsC2	ArsC2	TRUE	ArsC2
	k119_14048_170	ArsC2	44.615	TOP 1	ArsC2	ArsC2	TRUE	ArsC2
	k119_14378_1	ArsC2	48.276	TOP 1	ArsC2	ArsC2	TRUE	ArsC2
	k119_15186_2	ArsC2	41.86	TOP 1	ArsC2	ArsC2	TRUE	ArsC2
	k119_15640_33	ArsC2	37.607	TOP 1	ArsC2	ArsC2	TRUE	ArsC2
	k119_15965_2	ArsC2	51.087	TOP 1	ArsC2	ArsC2	TRUE	ArsC2
	k119_16849_72	ArsC2	33.071	TOP 1	ArsC2	ArsC2	TRUE	ArsC2
	k119_18459_2	ArsC2	49.565	TOP 1	ArsC2	ArsC2	TRUE	ArsC2
	k119_19604_9	ArsC2	37.313	TOP 1	ArsC2	ArsC2	TRUE	ArsC2
	k119_19663_24	ArsC2	37.815	TOP 1	ArsC2	ArsC2	TRUE	ArsC2
	k119_20026_10	ArsC2	37.879	TOP 1	ArsC2	ArsC2	TRUE	ArsC2
	k119_20281_3	ArsC2	48.408	TOP 1	ArsC2	ArsC2	TRUE	ArsC2
	k119_2055_3	ArsC2	41.86	TOP 1	ArsC2	ArsC2	TRUE	ArsC2
	k119_23452_2	ArsC2	40	TOP 1	ArsC2	ArsC2	TRUE	ArsC2
	k119_28281_8	ArsC2	40.909	TOP 1	ArsC2	ArsC2	TRUE	ArsC2
	k119_29568_3	ArsC2	38.843	TOP 1	ArsC2	ArsC2	TRUE	ArsC2
	k119_31112_114	ArsC2	52.985	TOP 1	ArsC2	ArsC2	TRUE	ArsC2
	k119_31663_45	ArsC2	36.296	TOP 1	ArsC2	ArsC2	TRUE	ArsC2
	k119_32701_5	ArsC2	31.852	TOP 1	ArsC2	ArsC2	TRUE	ArsC2
	k119_33744_1	ArsC2	46.809	TOP 1	ArsC2	ArsC2	TRUE	ArsC2
	k119_34671_39	ArsC2	37.273	TOP 1	ArsC2	ArsC2	TRUE	ArsC2
	k119_34958_18	ArsC2	36.937	TOP 1	ArsC2	ArsC2	TRUE	ArsC2
	k119_36161_52	ArsC2	58.4	TOP 1	ArsC2	ArsC2	TRUE	ArsC2
	k119_3840_2	ArsC2	37.313	TOP 1	ArsC2	ArsC2	TRUE	ArsC2
	k119_5563_1	ArsC2	58.974	TOP 1	ArsC2	ArsC2	TRUE	ArsC2
	k119_5776_29	ArsC2	35.802	TOP 1	ArsC2	ArsC2	TRUE	ArsC2
	k119_6159_79	ArsC2	36.641	TOP 1	ArsC2	ArsC2	TRUE	ArsC2
	k119_6608_217	ArsC2	59.091	TOP 1	ArsC2	ArsC2	TRUE	ArsC2
	k119_6934_2	ArsC2	32.836	TOP 1	ArsC2	ArsC2	TRUE	ArsC2
	k119_8741_7	ArsC2	35.385	TOP 1	ArsC2	ArsC2	TRUE	ArsC2
	k119_9898_5	ArsC2	47.826	TOP 1	ArsC2	ArsC2	TRUE	ArsC2
	k119_14467_4	ArsD	40	TOP 3	ArsD	ArsD	TRUE	ArsD
	k119_1596_29	ArsD	49.194	TOP 3	ArsD	ArsD	TRUE	ArsD
	k119_1596_9	ArsD	48	TOP 3	ArsD	ArsD	TRUE	ArsD
	k119_1963_11	ArsD	50	TOP 3	ArsD	ArsD	TRUE	ArsD
	k119_20241_14	ArsD	37.097	TOP 3	ArsD	ArsD	TRUE	ArsD
	k119_20241_23	ArsD	42.553	TOP 3	ArsD	ArsD	TRUE	ArsD
	k119_29035_254	ArsD	75.806	TOP 3	ArsD	ArsD	TRUE	ArsD
	k119_31022_79	ArsD	57.937	TOP 3	ArsD	ArsD	TRUE	ArsD
	k119_31663_51	ArsD	77.419	TOP 3	ArsD	ArsD	TRUE	ArsD
	k119_36161_55	ArsD	42.4	TOP 3	ArsD	ArsD	TRUE	ArsD
	k119_5563_3	ArsD	72.581	TOP 3	ArsD	ArsD	TRUE	ArsD
	k119_828_9	ArsD	50	TOP 3	ArsD	ArsD	TRUE	ArsD
	k119_8741_9	ArsD	48.837	TOP 3	ArsD	ArsD	TRUE	ArsD
	k119_26392_8	ArsH	E-value > 0.01	NA	NA	NA	FALSE	NA
	k119_10771_2	ArsI	25.203	TOP 1	ArsI	ArsI	TRUE	ArsI
	k119_10960_6	ArsI	27	TOP 1	ArsI	ArsI	TRUE	ArsI
	k119_15130_43	ArsI	24.427	TOP 1	ArsI	NA	FALSE	NA
	k119_15640_21	ArsI	E-value > 0.01	NA	NA	NA	FALSE	NA
	k119_18447_66	ArsI	E-value > 0.01	NA	NA	NA	FALSE	NA
	k119_185_5	ArsI	E-value > 0.01	NA	NA	NA	FALSE	NA
	k119_18548_2	ArsI	27.368	TOP 1	ArsI	ArsI	TRUE	ArsI
	k119_18599_1	ArsI	52.632	TOP 3	ArsI	ArsI	TRUE	ArsI
	k119_21596_2	ArsI	E-value > 0.01	NA	NA	NA	FALSE	NA
	k119_25666_24	ArsI	26.19	TOP 1	ArsI	ArsI	TRUE	ArsI
	k119_25672_2	ArsI	E-value > 0.01	NA	NA	NA	FALSE	NA
	k119_33873_139	ArsI	E-value > 0.01	NA	NA	NA	FALSE	NA
	k119_6440_8	ArsI	E-value > 0.01	NA	NA	NA	FALSE	NA
	k119_6608_309	ArsI	25.6	TOP 1	ArsI	NA	FALSE	NA
	k119_6934_1	ArsI	33.333	TOP 1	ArsI	NA	FALSE	NA
	k119_10316_34	ArsM	53.383	TOP 3	ArsM	ArsM	TRUE	ArsM
	k119_10815_2	ArsM	48.235	TOP 3	ArsM	ArsM	TRUE	ArsM
	k119_11341_1	ArsM	100	TOP 3	ArsM	ArsM	TRUE	ArsM
	k119_14048_169	ArsM	41.637	TOP 3	ArsM	ArsM	TRUE	ArsM
	k119_14907_1	ArsM	45.89	TOP 3	ArsM	ArsM	TRUE	ArsM
	k119_16473_64	ArsM	100	TOP 3	ArsM	ArsM	TRUE	ArsM
	k119_20281_2	ArsM	50.216	TOP 3	ArsM	ArsM	TRUE	ArsM
	k119_2076_2	ArsM	99.576	TOP 3	ArsM	ArsM	TRUE	ArsM
	k119_25138_7	ArsM	47.399	TOP 3	ArsM	ArsM	TRUE	ArsM
	k119_253_32	ArsM	53.465	TOP 3	ArsM	ArsM	TRUE	ArsM
	k119_25784_1	ArsM	51.24	TOP 3	ArsM	ArsM	TRUE	ArsM
	k119_30669_28	ArsM	52.217	TOP 3	ArsM	ArsM	TRUE	ArsM
	k119_31112_113	ArsM	44.765	TOP 3	ArsM	ArsM	TRUE	ArsM
	k119_3176_11	ArsM	53.365	TOP 3	ArsM	ArsM	TRUE	ArsM
	k119_32996_2	ArsM	E-value > 0.01	NA	NA	NA	FALSE	NA
	k119_35237_1	ArsM	48.889	TOP 3	ArsM	ArsM	TRUE	ArsM
	k119_35396_11	ArsM	95.911	TOP 3	ArsM	ArsM	TRUE	ArsM
	k119_35635_1	ArsM	45.614	TOP 3	ArsM	ArsM	TRUE	ArsM
	k119_6159_75	ArsM	76.471	TOP 3	ArsM	ArsM	TRUE	ArsM
	k119_6403_75	ArsM	40	TOP 3	ArsM	ArsM	TRUE	ArsM
	k119_6403_76	ArsM	55.414	TOP 3	ArsM	ArsM	TRUE	ArsM
	k119_8297_1	ArsM	52.72	TOP 3	ArsM	ArsM	TRUE	ArsM
	k119_10200_13	ArsP	E-value > 0.01	NA	NA	NA	FALSE	NA
	k119_10316_161	ArsP	37.356	TOP 3	ArsP	ArsP	TRUE	ArsP
	k119_10316_31	ArsP	65.653	TOP 3	ArsP	ArsP	TRUE	ArsP
	k119_11045_1	ArsP	47.492	TOP 3	ArsP	ArsP	TRUE	ArsP
	k119_11273_1	ArsP	42.5	TOP 1	ArsP	NA	FALSE	NA
	k119_11940_73	ArsP	E-value > 0.01	NA	NA	NA	FALSE	NA
	k119_11963_427	ArsP	43.77	TOP 3	ArsP	ArsP	TRUE	ArsP
	k119_12871_9	ArsP	E-value > 0.01	NA	NA	NA	FALSE	NA
	k119_13466_33	ArsP	45.238	TOP 3	ArsP	ArsP	TRUE	ArsP
	k119_13704_190	ArsP	29.885	TOP 1	ArsP	ArsP	TRUE	ArsP
	k119_13704_201	ArsP	48.986	TOP 3	ArsP	ArsP	TRUE	ArsP
	k119_15308_63	ArsP	22.909	TOP 3	ArsP	ArsP	TRUE	ArsP
	k119_15491_30	ArsP	22.433	TOP 3	ArsP	ArsP	TRUE	ArsP
	k119_15640_29	ArsP	51.475	TOP 3	ArsP	ArsP	TRUE	ArsP
	k119_1596_16	ArsP	24.044	TOP 3	ArsP	ArsP	TRUE	ArsP
	k119_1596_18	ArsP	28.283	TOP 3	ArsP	ArsP	TRUE	ArsP
	k119_16849_76	ArsP	45.574	TOP 3	ArsP	ArsP	TRUE	ArsP
	k119_17895_5	ArsP	45.211	TOP 3	ArsP	ArsP	TRUE	ArsP
	k119_18016_15	ArsP	47.419	TOP 3	ArsP	ArsP	TRUE	ArsP
	k119_18459_1	ArsP	71.875	TOP 1	ArsP	ArsP	TRUE	ArsP
	k119_191_1	ArsP	38.462	TOP 3	ArsP	ArsP	TRUE	ArsP
	k119_19604_7	ArsP	48.185	TOP 3	ArsP	ArsP	TRUE	ArsP
	k119_19997_82	ArsP	44.932	TOP 3	ArsP	ArsP	TRUE	ArsP
	k119_20241_6	ArsP	47.712	TOP 3	ArsP	ArsP	TRUE	ArsP
	k119_21051_10	ArsP	51.803	TOP 3	ArsP	ArsP	TRUE	ArsP
	k119_21863_222	ArsP	26.007	TOP 3	ArsP	ArsP	TRUE	ArsP
	k119_22766_1	ArsP	48.207	TOP 3	ArsP	ArsP	TRUE	ArsP
	k119_2284_2	ArsP	59.155	TOP 3	ArsP	ArsP	TRUE	ArsP
	k119_23923_68	ArsP	24.066	TOP 3	ArsP	ArsP	TRUE	ArsP
	k119_23992_30	ArsP	E-value > 0.01	NA	NA	NA	FALSE	NA
	k119_253_28	ArsP	45.515	TOP 3	ArsP	ArsP	TRUE	ArsP
	k119_29475_1	ArsP	50.741	TOP 3	ArsP	ArsP	TRUE	ArsP
	k119_29568_11	ArsP	47.541	TOP 3	ArsP	ArsP	TRUE	ArsP
	k119_30081_5	ArsP	27.273	TOP 3	ArsP	ArsP	TRUE	ArsP
	k119_30549_129	ArsP	39.296	TOP 3	ArsP	ArsP	TRUE	ArsP
	k119_31663_39	ArsP	25.075	TOP 3	ArsP	ArsP	TRUE	ArsP
	k119_31663_42	ArsP	43.919	TOP 3	ArsP	ArsP	TRUE	ArsP
	k119_34671_36	ArsP	48.387	TOP 3	ArsP	ArsP	TRUE	ArsP
	k119_34914_1	ArsP	50.741	TOP 3	ArsP	ArsP	TRUE	ArsP
	k119_34958_16	ArsP	46.278	TOP 3	ArsP	ArsP	TRUE	ArsP
	k119_35875_39	ArsP	E-value > 0.01	NA	NA	NA	FALSE	NA
	k119_36006_45	ArsP	21.515	TOP 3	ArsP	ArsP	TRUE	ArsP
	k119_36688_1	ArsP	48.101	TOP 3	ArsP	ArsP	TRUE	ArsP
	k119_37350_1	ArsP	51.429	TOP 3	ArsP	ArsP	TRUE	ArsP
	k119_37735_4	ArsP	E-value > 0.01	NA	NA	NA	FALSE	NA
	k119_5816_5	ArsP	35.088	TOP 3	ArsP	ArsP	TRUE	ArsP
	k119_5816_6	ArsP	E-value > 0.01	NA	NA	NA	FALSE	NA
	k119_6159_81	ArsP	44.595	TOP 3	ArsP	ArsP	TRUE	ArsP
	k119_6934_4	ArsP	45.425	TOP 3	ArsP	ArsP	TRUE	ArsP
	k119_8589_1	ArsP	55	TOP 1	ArsP	ArsP	TRUE	ArsP
	k119_8940_1	ArsP	46.753	TOP 3	ArsP	ArsP	TRUE	ArsP
	k119_974_5	ArsP	37.838	TOP 3	ArsP	ArsP	TRUE	ArsP
	k119_9898_4	ArsP	60	TOP 3	ArsP	ArsP	TRUE	ArsP
	k119_10316_160	ArsR	74.561	TOP 3	ArsR3	ArsR3	TRUE	ArsR3
	k119_10316_28	ArsR	43.59	TOP 3	ArsR2	ArsR2	TRUE	ArsR2
	k119_11045_2	ArsR	43.421	TOP 3	ArsR1	ArsR2	TRUE	ArsR2
	k119_11273_2	ArsR	33.696	TOP 3	ArsR2	ArsR2	TRUE	ArsR2
	k119_12459_7	ArsR	48.101	TOP 3	ArsR2	ArsR2	TRUE	ArsR2
	k119_13704_197	ArsR	55.882	TOP 3	ArsR1	ArsR1	TRUE	ArsR1
	k119_13930_1	ArsR	45.455	TOP 3	ArsR2	ArsR2	TRUE	ArsR2
	k119_15640_32	ArsR	44.776	TOP 3	ArsR2	ArsR2	TRUE	ArsR2
	k119_1596_10	ArsR	49.275	TOP 3	ArsR1	ArsR1	TRUE	ArsR1
	k119_1596_30	ArsR	37.607	TOP 3	ArsR1	ArsR1	TRUE	ArsR1
	k119_16849_77	ArsR	36.364	TOP 3	ArsR2	ArsR2	TRUE	ArsR2
	k119_17895_4	ArsR	44.444	TOP 3	ArsR2	ArsR2	TRUE	ArsR2
	k119_18016_14	ArsR	41.772	TOP 3	ArsR2	ArsR2	TRUE	ArsR2
	k119_19604_6	ArsR	35.714	TOP 3	ArsR2	ArsR2	TRUE	ArsR2
	k119_1963_12	ArsR	43.21	TOP 3	ArsR1	ArsR1	TRUE	ArsR1
	k119_1963_5	ArsR	45.07	TOP 3	ArsR1	ArsR1	TRUE	ArsR1
	k119_19663_28	ArsR	43.478	TOP 3	ArsR2	ArsR2	TRUE	ArsR2
	k119_20241_17	ArsR	50	TOP 3	ArsR1	ArsR1	TRUE	ArsR1
	k119_20241_26	ArsR	33.043	TOP 3	ArsR1	ArsR1	TRUE	ArsR1
	k119_20241_27	ArsR	40.964	TOP 3	ArsR2	ArsR2	TRUE	ArsR2
	k119_20241_7	ArsR	34.783	TOP 3	ArsR2	ArsR1	TRUE	ArsR1
	k119_20281_1	ArsR	59.048	TOP 3	ArsR3	ArsR3	TRUE	ArsR3
	k119_21124_1	ArsR	40	TOP 3	ArsR2	ArsR2	TRUE	ArsR2
	k119_22168_2	ArsR	54.167	TOP 3	ArsR1	ArsR1	TRUE	ArsR1
	k119_253_29	ArsR	40.476	TOP 3	ArsR2	ArsR2	TRUE	ArsR2
	k119_253_30	ArsR	34.94	TOP 3	ArsR2	ArsR1	TRUE	ArsR1
	k119_25456_39	ArsR	34.286	TOP 3	ArsR2	ArsR1	TRUE	ArsR1
	k119_28281_4	ArsR	46.835	TOP 3	ArsR2	ArsR2	TRUE	ArsR2
	k119_29035_253	ArsR	38.554	TOP 3	ArsR2	ArsR2	TRUE	ArsR2
	k119_3002_290	ArsR	50	TOP 3	ArsR2	ArsR2	TRUE	ArsR2
	k119_30549_130	ArsR	67.241	TOP 3	ArsR3	ArsR3	TRUE	ArsR3
	k119_30669_25	ArsR	47.059	TOP 3	ArsR1	ArsR1	TRUE	ArsR1
	k119_31022_78	ArsR	52.857	TOP 3	ArsR1	ArsR1	TRUE	ArsR1
	k119_31112_112	ArsR	57.391	TOP 3	ArsR3	ArsR3	TRUE	ArsR3
	k119_31663_43	ArsR	36.538	TOP 3	ArsR1	ArsR1	TRUE	ArsR1
	k119_31663_46	ArsR	34.314	TOP 3	ArsR1	ArsR1	TRUE	ArsR1
	k119_31663_48	ArsR	30.909	TOP 3	ArsR1	ArsR1	TRUE	ArsR1
	k119_31663_52	ArsR	37.363	TOP 3	ArsR2	ArsR2	TRUE	ArsR2
	k119_34671_35	ArsR	43.75	TOP 3	ArsR2	ArsR2	TRUE	ArsR2
	k119_34958_15	ArsR	44.928	TOP 3	ArsR2	ArsR2	TRUE	ArsR2
	k119_3553_229	ArsR	37.209	TOP 3	ArsR2	ArsR2	TRUE	ArsR2
	k119_36161_56	ArsR	37.079	TOP 3	ArsR2	ArsR2	TRUE	ArsR2
	k119_36304_22	ArsR	43.023	TOP 3	ArsR2	ArsR2	TRUE	ArsR2
	k119_37350_2	ArsR	47.273	TOP 3	ArsR2	ArsR2	TRUE	ArsR2
	k119_37844_21	ArsR	42.529	TOP 3	ArsR2	ArsR2	TRUE	ArsR2
	k119_5563_4	ArsR	43.284	TOP 3	ArsR2	ArsR2	TRUE	ArsR2
	k119_6159_77	ArsR	32.258	TOP 3	ArsR2	ArsR1	TRUE	ArsR1
	k119_6159_80	ArsR	41.964	TOP 3	ArsR1	ArsR1	TRUE	ArsR1
	k119_6403_80	ArsR	42.308	TOP 3	ArsR2	ArsR2	TRUE	ArsR2
	k119_6620_13	ArsR	41.111	TOP 3	ArsR2	ArsR2	TRUE	ArsR2
	k119_6934_5	ArsR	39.241	TOP 3	ArsR2	ArsR2	TRUE	ArsR2
	k119_7198_17	ArsR	52.239	TOP 3	ArsR2	ArsR2	TRUE	ArsR2
	k119_7987_1	ArsR	55	TOP 3	ArsR2	ArsR2	TRUE	ArsR2
	k119_828_10	ArsR	43.21	TOP 3	ArsR1	ArsR1	TRUE	ArsR1
	k119_828_4	ArsR	46.377	TOP 3	ArsR1	ArsR1	TRUE	ArsR1
	k119_8741_12	ArsR	42.466	TOP 3	ArsR2	ArsR2	TRUE	ArsR2
	k119_9963_273	ArsR	47.826	TOP 3	ArsR2	ArsR2	TRUE	ArsR2

## Sheet: S10
Table S10. Annotated arsenic resistance genes in protein sequence library from TSB +As condition. Server annotation: annotation from Ghostkoala/eggNog servers. Mean identity: mean of the BLAST identity percentages from the top protein alignments vs the reference proteins, ommited when E-value > 0.01. Ref. proteins matched: TOP3- top three alignments vs reference proteins corresponded to the same …
	Protein id	Server annotation	Mean identity [%]	Ref. proteins matched	BLAST annotation	HMMER annotation	Correctly annotated	Final annotation
	k119_27112_364	Acr3	86.286	TOP 3	Acr3	Acr3	TRUE	Acr3
	k119_19293_3	Acr3	82	TOP 3	Acr3	Acr3	TRUE	Acr3
	k119_15390_6	Acr3	73.761	TOP 3	Acr3	Acr3	TRUE	Acr3
	k119_29539_2	Acr3	72.222	TOP 3	Acr3	Acr3	TRUE	Acr3
	k119_33769_86	Acr3	70.725	TOP 3	Acr3	Acr3	TRUE	Acr3
	k119_7477_3	Acr3	70.673	TOP 3	Acr3	Acr3	TRUE	Acr3
	k119_30292_53	Acr3	70.487	TOP 3	Acr3	Acr3	TRUE	Acr3
	k119_8477_1	Acr3	70.079	TOP 3	Acr3	Acr3	TRUE	Acr3
	k119_4811_1	Acr3	69.291	TOP 3	Acr3	Acr3	TRUE	Acr3
	k119_9504_26	Acr3	68.986	TOP 3	Acr3	Acr3	TRUE	Acr3
	k119_15818_35	Acr3	68.696	TOP 3	Acr3	Acr3	TRUE	Acr3
	k119_9868_38	Acr3	68.639	TOP 3	Acr3	Acr3	TRUE	Acr3
	k119_17050_27	Acr3	68.116	TOP 3	Acr3	Acr3	TRUE	Acr3
	k119_7837_1	Acr3	67.059	TOP 3	Acr3	Acr3	TRUE	Acr3
	k119_14845_1	Acr3	66.769	TOP 3	Acr3	Acr3	TRUE	Acr3
	k119_11309_1	Acr3	66.379	TOP 3	Acr3	Acr3	TRUE	Acr3
	k119_23682_23	Acr3	66.374	TOP 3	Acr3	Acr3	TRUE	Acr3
	k119_19999_324	Acr3	65.698	TOP 3	Acr3	Acr3	TRUE	Acr3
	k119_19214_16	Acr3	65.407	TOP 3	Acr3	Acr3	TRUE	Acr3
	k119_24571_4	Acr3	65.143	TOP 3	Acr3	Acr3	TRUE	Acr3
	k119_1034_9	Acr3	63.953	TOP 3	Acr3	Acr3	TRUE	Acr3
	k119_23125_1	Acr3	63.732	TOP 3	Acr3	Acr3	TRUE	Acr3
	k119_12891_6	Acr3	61.714	TOP 3	Acr3	Acr3	TRUE	Acr3
	k119_14299_1	Acr3	60.767	TOP 3	Acr3	Acr3	TRUE	Acr3
	k119_33993_1	Acr3	60.538	TOP 3	Acr3	Acr3	TRUE	Acr3
	k119_19823_3	Acr3	60.411	TOP 3	Acr3	Acr3	TRUE	Acr3
	k119_3422_1	Acr3	59.242	TOP 3	Acr3	Acr3	TRUE	Acr3
	k119_13996_2	Acr3	55.556	TOP 3	Acr3	Acr3	TRUE	Acr3
	k119_12891_3	Acr3	55.523	TOP 3	Acr3	Acr3	TRUE	Acr3
	k119_33993_2	ArsA	62.319	TOP 3	ArsA	NA	FALSE	NA
	k119_15797_17	ArsA	95.54	TOP 3	ArsA	ArsA	TRUE	ArsA
	k119_26176_1	ArsA	86.869	TOP 3	ArsA	ArsA	TRUE	ArsA
	k119_6791_3	ArsA	77.273	TOP 3	ArsA	ArsA	TRUE	ArsA
	k119_24571_6	ArsA	76.829	TOP 3	ArsA	ArsA	TRUE	ArsA
	k119_10070_1	ArsA	74.409	TOP 3	ArsA	ArsA	TRUE	ArsA
	k119_21122_1	ArsA	73.016	TOP 3	ArsA	ArsA	TRUE	ArsA
	k119_15852_1	ArsA	72.642	TOP 3	ArsA	ArsA	TRUE	ArsA
	k119_22971_2	ArsA	72.414	TOP 3	ArsA	ArsA	TRUE	ArsA
	k119_15390_4	ArsA	70.912	TOP 3	ArsA	ArsA	TRUE	ArsA
	k119_12572_1	ArsA	70.522	TOP 3	ArsA	ArsA	TRUE	ArsA
	k119_19214_14	ArsA	69.618	TOP 3	ArsA	ArsA	TRUE	ArsA
	k119_29234_1	ArsA	69.565	TOP 3	ArsA	ArsA	TRUE	ArsA
	k119_19823_2	ArsA	66.841	TOP 3	ArsA	ArsA	TRUE	ArsA
	k119_3430_26	ArsA	65.588	TOP 3	ArsA	ArsA	TRUE	ArsA
	k119_12019_79	ArsA	62.989	TOP 3	ArsA	ArsA	TRUE	ArsA
	k119_9020_1	ArsA	62.424	TOP 3	ArsA	ArsA	TRUE	ArsA
	k119_30292_54	ArsA	60.215	TOP 3	ArsA	ArsA	TRUE	ArsA
	k119_13181_1	ArsA	59.615	TOP 3	ArsA	ArsA	TRUE	ArsA
	k119_20090_1	ArsA	58.654	TOP 3	ArsA	ArsA	TRUE	ArsA
	k119_15797_13	ArsA	57	TOP 3	ArsA	ArsA	TRUE	ArsA
	k119_12429_1	ArsA	56.731	TOP 3	ArsA	ArsA	TRUE	ArsA
	k119_10810_115	ArsA	38.76	TOP 3	ArsA	ArsA	TRUE	ArsA
	k119_15797_16	ArsB	97.902	TOP 3	ArsB	ArsB	TRUE	ArsB
	k119_4071_4	ArsB	88.811	TOP 3	ArsB	ArsB	TRUE	ArsB
	k119_12528_13	ArsB	88.047	TOP 3	ArsB	ArsB	TRUE	ArsB
	k119_4666_38	ArsB	86.885	TOP 3	ArsB	ArsB	TRUE	ArsB
	k119_4205_130	ArsB	82.051	TOP 3	ArsB	ArsB	TRUE	ArsB
	k119_30081_12	ArsC1	25.806	TOP 1	ArsC1	NA	FALSE	NA
	k119_8990_4	ArsC1	24.272	TOP 1	ArsC1	NA	FALSE	NA
	k119_14073_1	ArsC1	21.739	TOP 1	ArsC1	NA	FALSE	NA
	k119_11336_29	ArsC1	20.588	TOP 1	ArsC1	NA	FALSE	NA
	k119_10810_102	ArsC1	19.78	TOP 1	ArsC1	NA	FALSE	NA
	k119_21976_8	ArsC1	E-value > 0.01	NA	NA	NA	FALSE	NA
	k119_18593_167	ArsC1	E-value > 0.01	NA	NA	NA	FALSE	NA
	k119_8905_1	ArsC1	E-value > 0.01	NA	NA	NA	FALSE	NA
	k119_1108_17	ArsC1	E-value > 0.01	NA	NA	NA	FALSE	NA
	k119_14406_2	ArsC1	E-value > 0.01	NA	NA	NA	FALSE	NA
	k119_19233_2	ArsC1	E-value > 0.01	NA	NA	NA	FALSE	NA
	k119_29213_47	ArsC1	E-value > 0.01	NA	NA	NA	FALSE	NA
	k119_24848_10	ArsC1	E-value > 0.01	NA	NA	NA	FALSE	NA
	k119_9469_2	ArsC1	E-value > 0.01	NA	NA	NA	FALSE	NA
	k119_28806_2	ArsC1	E-value > 0.01	NA	NA	NA	FALSE	NA
	k119_2485_7	ArsC1	E-value > 0.01	NA	NA	NA	FALSE	NA
	k119_601_133	ArsC1	E-value > 0.01	NA	NA	NA	FALSE	NA
	k119_5491_24	ArsC1	E-value > 0.01	NA	NA	NA	FALSE	NA
	k119_17857_2	ArsC1	E-value > 0.01	NA	NA	NA	FALSE	NA
	k119_467_48	ArsC1	E-value > 0.01	NA	NA	NA	FALSE	NA
	k119_33930_111	ArsC1	E-value > 0.01	NA	NA	NA	FALSE	NA
	k119_15797_15	ArsC1	94.326	TOP 1	ArsC1	ArsC1	TRUE	ArsC1
	k119_4071_5	ArsC1	85.106	TOP 1	ArsC1	ArsC1	TRUE	ArsC1
	k119_4666_39	ArsC1	81.56	TOP 1	ArsC1	ArsC1	TRUE	ArsC1
	k119_4205_131	ArsC1	74.82	TOP 1	ArsC1	ArsC1	TRUE	ArsC1
	k119_5491_11	ArsC1	49.565	TOP 1	ArsC1	ArsC1	TRUE	ArsC1
	k119_13639_3	ArsC1	42.982	TOP 1	ArsC1	ArsC1	TRUE	ArsC1
	k119_1079_16	ArsC1	42.105	TOP 1	ArsC1	ArsC1	TRUE	ArsC1
	k119_601_127	ArsC1	29.348	TOP 1	ArsC1	ArsC1	TRUE	ArsC1
	k119_11372_2	ArsC1	29.032	TOP 1	ArsC1	ArsC1	TRUE	ArsC1
	k119_20383_128	ArsC1	25.51	TOP 1	ArsC1	ArsC1	TRUE	ArsC1
	k119_32990_69	ArsC1	24.752	TOP 1	ArsC1	ArsC1	TRUE	ArsC1
	k119_29213_24	ArsC1	24.638	TOP 1	ArsC1	ArsC1	TRUE	ArsC1
	k119_3434_49	ArsC1	24.176	TOP 1	ArsC1	ArsC1	TRUE	ArsC1
	k119_30429_2	ArsC1	23	TOP 1	ArsC1	ArsC1	TRUE	ArsC1
	k119_30292_52	ArsC2	58.4	TOP 1	ArsC2	ArsC2	TRUE	ArsC2
	k119_15818_36	ArsC2	52.985	TOP 1	ArsC2	ArsC2	TRUE	ArsC2
	k119_17050_28	ArsC2	51.471	TOP 1	ArsC2	ArsC2	TRUE	ArsC2
	k119_4811_2	ArsC2	50.376	TOP 1	ArsC2	ArsC2	TRUE	ArsC2
	k119_8477_2	ArsC2	50.376	TOP 1	ArsC2	ArsC2	TRUE	ArsC2
	k119_18176_2	ArsC2	48.855	TOP 1	ArsC2	ArsC2	TRUE	ArsC2
	k119_14299_2	ArsC2	48.092	TOP 1	ArsC2	ArsC2	TRUE	ArsC2
	k119_27340_1	ArsC2	41.86	TOP 1	ArsC2	ArsC2	TRUE	ArsC2
	k119_27192_1	ArsC2	40	TOP 1	ArsC2	ArsC2	TRUE	ArsC2
	k119_9746_30	ArsC2	38.519	TOP 1	ArsC2	ArsC2	TRUE	ArsC2
	k119_19823_4	ArsC2	38.235	TOP 1	ArsC2	ArsC2	TRUE	ArsC2
	k119_9504_27	ArsC2	37.879	TOP 1	ArsC2	ArsC2	TRUE	ArsC2
	k119_10070_2	ArsC2	37.815	TOP 1	ArsC2	ArsC2	TRUE	ArsC2
	k119_7031_5	ArsC2	37.302	TOP 1	ArsC2	ArsC2	TRUE	ArsC2
	k119_15390_5	ArsC2	36.641	TOP 1	ArsC2	ArsC2	TRUE	ArsC2
	k119_9868_36	ArsC2	36.154	TOP 1	ArsC2	ArsC2	TRUE	ArsC2
	k119_2647_6	ArsC2	35.802	TOP 1	ArsC2	ArsC2	TRUE	ArsC2
	k119_17909_2	ArsC2	35.652	TOP 1	ArsC2	ArsC2	TRUE	ArsC2
	k119_3434_362	ArsC2	35.385	TOP 1	ArsC2	ArsC2	TRUE	ArsC2
	k119_27112_363	ArsC2	35.338	TOP 1	ArsC2	ArsC2	TRUE	ArsC2
	k119_33769_85	ArsC2	34.328	TOP 1	ArsC2	ArsC2	TRUE	ArsC2
	k119_11309_2	ArsC2	33.835	TOP 1	ArsC2	ArsC2	TRUE	ArsC2
	k119_23682_21	ArsC2	33.071	TOP 1	ArsC2	ArsC2	TRUE	ArsC2
	k119_21777_1	ArsC2	32.967	TOP 1	ArsC2	ArsC2	TRUE	ArsC2
	k119_19293_2	ArsC2	32.331	TOP 1	ArsC2	ArsC2	TRUE	ArsC2
	k119_15797_18	ArsD	93.333	TOP 3	ArsD	ArsD	TRUE	ArsD
	k119_15390_3	ArsD	72.581	TOP 3	ArsD	ArsD	TRUE	ArsD
	k119_12019_78	ArsD	57.937	TOP 3	ArsD	ArsD	TRUE	ArsD
	k119_12891_1	ArsD	57.143	TOP 3	ArsD	ArsD	TRUE	ArsD
	k119_22971_1	ArsD	53.968	TOP 3	ArsD	ArsD	TRUE	ArsD
	k119_19823_1	ArsD	52.419	TOP 3	ArsD	ArsD	TRUE	ArsD
	k119_3430_27	ArsD	50	TOP 3	ArsD	ArsD	TRUE	ArsD
	k119_6791_2	ArsD	48.462	TOP 3	ArsD	ArsD	TRUE	ArsD
	k119_3422_2	ArsD	46.4	TOP 3	ArsD	ArsD	TRUE	ArsD
	k119_30292_55	ArsD	42.4	TOP 3	ArsD	ArsD	TRUE	ArsD
	k119_32589_1	ArsH	E-value > 0.01	NA	NA	NA	FALSE	NA
	k119_4071_2	ArsH	92.672	TOP 3	ArsH	ArsH	TRUE	ArsH
	k119_12528_11	ArsH	90.517	TOP 3	ArsH	ArsH	TRUE	ArsH
	k119_4205_128	ArsH	85.345	TOP 3	ArsH	ArsH	TRUE	ArsH
	k119_15797_12	ArsH	83.81	TOP 3	ArsH	ArsH	TRUE	ArsH
	k119_7530_9	ArsI	E-value > 0.01	NA	NA	NA	FALSE	NA
	k119_30676_2	ArsI	E-value > 0.01	NA	NA	NA	FALSE	NA
	k119_10494_2	ArsI	E-value > 0.01	NA	NA	NA	FALSE	NA
	k119_22573_2	ArsI	E-value > 0.01	NA	NA	NA	FALSE	NA
	k119_32990_187	ArsI	25.6	TOP 1	ArsI	NA	FALSE	NA
	k119_10980_243	ArsI	24.427	TOP 1	ArsI	NA	FALSE	NA
	k119_20174_9	ArsI	22.689	TOP 1	ArsI	NA	FALSE	NA
	k119_17300_1	ArsI	E-value > 0.01	NA	NA	NA	FALSE	NA
	k119_10928_2	ArsI	E-value > 0.01	NA	NA	NA	FALSE	NA
	k119_155_17	ArsI	E-value > 0.01	NA	NA	NA	FALSE	NA
	k119_23483_19	ArsI	E-value > 0.01	NA	NA	NA	FALSE	NA
	k119_28464_14	ArsI	E-value > 0.01	NA	NA	NA	FALSE	NA
	k119_14618_19	ArsI	E-value > 0.01	NA	NA	NA	FALSE	NA
	k119_19707_337	ArsI	E-value > 0.01	NA	NA	NA	FALSE	NA
	k119_16023_1	ArsI	E-value > 0.01	NA	NA	NA	FALSE	NA
	k119_12224_187	ArsI	E-value > 0.01	NA	NA	NA	FALSE	NA
	k119_7892_1	ArsI	31.452	TOP 3	ArsI	ArsI	TRUE	ArsI
	k119_11865_2	ArsI	28.455	TOP 3	ArsI	ArsI	TRUE	ArsI
	k119_25627_138	ArsI	27.419	TOP 1	ArsI	NA	TRUE	NA
	k119_29333_4	ArsI	27.273	TOP 1	ArsI	NA	TRUE	NA
	k119_30244_273	ArsI	27	TOP 1	ArsI	ArsI	TRUE	ArsI
	k119_7442_2	ArsI	25.203	TOP 1	ArsI	ArsI	TRUE	ArsI
	k119_23125_2	ArsM	29.73	TOP 1	ArsM	NA	FALSE	NA
	k119_29655_82	ArsM	E-value > 0.01	NA	NA	NA	FALSE	NA
	k119_18955_17	ArsM	E-value > 0.01	NA	NA	NA	FALSE	NA
	k119_1080_10	ArsM	E-value > 0.01	NA	NA	NA	FALSE	NA
	k119_8854_1	ArsM	E-value > 0.01	NA	NA	NA	FALSE	NA
	k119_10382_9	ArsM	E-value > 0.01	NA	NA	NA	FALSE	NA
	k119_16806_4	ArsM	E-value > 0.01	NA	NA	NA	FALSE	NA
	k119_17025_3	ArsM	E-value > 0.01	NA	NA	NA	FALSE	NA
	k119_3430_32	ArsM	99.628	TOP 3	ArsM	ArsM	TRUE	ArsM
	k119_19293_5	ArsM	85.662	TOP 3	ArsM	ArsM	TRUE	ArsM
	k119_11069_212	ArsM	55.721	TOP 3	ArsM	ArsM	TRUE	ArsM
	k119_29944_1	ArsM	55.026	TOP 3	ArsM	ArsM	TRUE	ArsM
	k119_15057_34	ArsM	53.383	TOP 3	ArsM	ArsM	TRUE	ArsM
	k119_30244_221	ArsM	52.885	TOP 3	ArsM	ArsM	TRUE	ArsM
	k119_8737_68	ArsM	51.923	TOP 3	ArsM	ArsM	TRUE	ArsM
	k119_17050_29	ArsM	50.216	TOP 3	ArsM	ArsM	TRUE	ArsM
	k119_26245_5	ArsM	47.399	TOP 3	ArsM	ArsM	TRUE	ArsM
	k119_15818_37	ArsM	44.765	TOP 3	ArsM	ArsM	TRUE	ArsM
	k119_10596_1	ArsM	43.75	TOP 3	ArsM	ArsM	TRUE	ArsM
	k119_13430_81	ArsM	32.584	TOP 3	ArsR2	ArsR2	TRUE	ArsR2
	k119_1197_6	ArsP	E-value > 0.01	NA	NA	NA	FALSE	NA
	k119_13130_65	ArsP	E-value > 0.01	NA	NA	NA	FALSE	NA
	k119_26093_7	ArsP	E-value > 0.01	NA	NA	NA	FALSE	NA
	k119_18168_1	ArsP	E-value > 0.01	NA	NA	NA	FALSE	NA
	k119_10422_31	ArsP	E-value > 0.01	NA	NA	NA	FALSE	NA
	k119_23315_40	ArsP	E-value > 0.01	NA	NA	NA	FALSE	NA
	k119_18176_1	ArsP	70	TOP 3	ArsP	ArsP	TRUE	ArsP
	k119_15057_31	ArsP	65.653	TOP 3	ArsP	ArsP	TRUE	ArsP
	k119_22582_1	ArsP	56.338	TOP 3	ArsP	ArsP	TRUE	ArsP
	k119_19399_1	ArsP	56.14	TOP 3	ArsP	ArsP	TRUE	ArsP
	k119_13245_1	ArsP	54.217	TOP 3	ArsP	ArsP	TRUE	ArsP
	k119_11895_2	ArsP	53.933	TOP 3	ArsP	ArsP	TRUE	ArsP
	k119_23682_26	ArsP	53.261	TOP 3	ArsP	ArsP	TRUE	ArsP
	k119_10810_130	ArsP	51.827	TOP 3	ArsP	ArsP	TRUE	ArsP
	k119_426_4	ArsP	51.307	TOP 3	ArsP	ArsP	TRUE	ArsP
	k119_27736_1	ArsP	50	TOP 3	ArsP	ArsP	TRUE	ArsP
	k119_23512_1	ArsP	49.315	TOP 3	ArsP	ArsP	TRUE	ArsP
	k119_33769_84	ArsP	48.986	TOP 3	ArsP	ArsP	TRUE	ArsP
	k119_10712_3	ArsP	48.973	TOP 3	ArsP	ArsP	TRUE	ArsP
	k119_3486_1	ArsP	48.128	TOP 3	ArsP	ArsP	TRUE	ArsP
	k119_3434_359	ArsP	47.883	TOP 3	ArsP	ArsP	TRUE	ArsP
	k119_9504_19	ArsP	47.541	TOP 3	ArsP	ArsP	TRUE	ArsP
	k119_7560_1	ArsP	47.525	TOP 3	ArsP	ArsP	TRUE	ArsP
	k119_16139_1	ArsP	47.213	TOP 3	ArsP	ArsP	TRUE	ArsP
	k119_17938_460	ArsP	46.602	TOP 3	ArsP	ArsP	TRUE	ArsP
	k119_11460_2	ArsP	46.557	TOP 3	ArsP	ArsP	TRUE	ArsP
	k119_7031_2	ArsP	46.23	TOP 3	ArsP	ArsP	TRUE	ArsP
	k119_9868_40	ArsP	45.545	TOP 3	ArsP	ArsP	TRUE	ArsP
	k119_27112_366	ArsP	43.243	TOP 3	ArsP	ArsP	TRUE	ArsP
	k119_33377_1	ArsP	42.654	TOP 3	ArsP	ArsP	TRUE	ArsP
	k119_7837_5	ArsP	41.909	TOP 3	ArsP	ArsP	TRUE	ArsP
	k119_9269_5	ArsP	40.816	TOP 1	ArsP	ArsP	TRUE	ArsP
	k119_4945_27	ArsP	38.889	TOP 3	ArsP	ArsP	TRUE	ArsP
	k119_8316_31	ArsP	37.838	TOP 3	ArsP	ArsP	TRUE	ArsP
	k119_33283_61	ArsP	37.356	TOP 3	ArsP	ArsP	TRUE	ArsP
	k119_14077_1	ArsP	37.162	TOP 3	ArsP	ArsP	TRUE	ArsP
	k119_14107_3	ArsP	36.066	TOP 1	ArsP	ArsP	TRUE	ArsP
	k119_1197_5	ArsP	35.088	TOP 3	ArsP	ArsP	TRUE	ArsP
	k119_13180_299	ArsP	32.911	TOP 3	ArsP	ArsP	TRUE	ArsP
	k119_16140_5	ArsP	27.273	TOP 3	ArsP	ArsP	TRUE	ArsP
	k119_3112_4	ArsP	26.882	TOP 3	ArsP	ArsP	TRUE	ArsP
	k119_27112_370	ArsP	26.836	TOP 3	ArsP	ArsP	TRUE	ArsP
	k119_4457_71	ArsP	26.432	TOP 3	ArsP	ArsP	TRUE	ArsP
	k119_19707_134	ArsP	24.066	TOP 3	ArsP	ArsP	TRUE	ArsP
	k119_5677_63	ArsP	22.909	TOP 3	ArsP	ArsP	TRUE	ArsP
	k119_31934_30	ArsP	22.433	TOP 3	ArsP	ArsP	TRUE	ArsP
	k119_6934_92	ArsP	21.515	TOP 3	ArsP	ArsP	TRUE	ArsP
	k119_29019_2	ArsR	45.833	TOP 1	ArsR2	NA	FALSE	NA
	k119_6699_4	ArsR	45.833	TOP 1	ArsR2	NA	FALSE	NA
	k119_4181_1	ArsR	E-value > 0.01	NA	NA	NA	FALSE	NA
	k119_15797_19	ArsR	93.966	TOP 3	ArsR1	ArsR1	TRUE	ArsR1
	k119_4071_3	ArsR	93.396	TOP 3	ArsR1	ArsR1	TRUE	ArsR1
	k119_12528_12	ArsR	92.453	TOP 3	ArsR1	ArsR1	TRUE	ArsR1
	k119_4666_37	ArsR	74.528	TOP 3	ArsR1	ArsR1	TRUE	ArsR1
	k119_4205_129	ArsR	70.755	TOP 3	ArsR1	ArsR1	TRUE	ArsR1
	k119_33769_88	ArsR	54.167	TOP 3	ArsR1	ArsR1	TRUE	ArsR1
	k119_12019_77	ArsR	52.857	TOP 3	ArsR1	ArsR1	TRUE	ArsR1
	k119_29352_60	ArsR	52.308	TOP 3	ArsR1	ArsR1	TRUE	ArsR1
	k119_7472_33	ArsR	52.308	TOP 3	ArsR1	ArsR1	TRUE	ArsR1
	k119_1105_1	ArsR	50	TOP 3	ArsR1	ArsR1	TRUE	ArsR1
	k119_3430_22	ArsR	46.377	TOP 3	ArsR1	ArsR1	TRUE	ArsR1
	k119_3430_28	ArsR	43.21	TOP 3	ArsR1	ArsR1	TRUE	ArsR1
	k119_9868_41	ArsR	42.308	TOP 3	ArsR1	ArsR1	TRUE	ArsR1
	k119_16139_2	ArsR	41.25	TOP 3	ArsR1	ArsR1	TRUE	ArsR1
	k119_11460_3	ArsR	41.25	TOP 3	ArsR1	ArsR2	TRUE	ArsR2
	k119_3434_85	ArsR	37.079	TOP 3	ArsR1	ArsR2	TRUE	ArsR2
	k119_27112_365	ArsR	36.538	TOP 3	ArsR1	ArsR1	TRUE	ArsR1
	k119_27112_362	ArsR	33.654	TOP 3	ArsR1	ArsR1	TRUE	ArsR1
	k119_19214_17	ArsR	52.239	TOP 3	ArsR2	ArsR2	TRUE	ArsR2
	k119_30803_17	ArsR	48.571	TOP 3	ArsR2	ArsR2	TRUE	ArsR2
	k119_3141_3	ArsR	48.276	TOP 1	ArsR2	ArsR2	TRUE	ArsR2
	k119_132_1	ArsR	48.148	TOP 1	ArsR2	ArsR2	TRUE	ArsR2
	k119_30629_18	ArsR	47.826	TOP 3	ArsR2	ArsR2	TRUE	ArsR2
	k119_9269_4	ArsR	44.444	TOP 3	ArsR2	ArsR2	TRUE	ArsR2
	k119_3434_358	ArsR	44.304	TOP 3	ArsR2	ArsR2	TRUE	ArsR2
	k119_18612_2	ArsR	44.118	TOP 3	ArsR2	ArsR2	TRUE	ArsR2
	k119_24571_3	ArsR	43.478	TOP 3	ArsR2	ArsR2	TRUE	ArsR2
	k119_426_6	ArsR	41.892	TOP 3	ArsR2	ArsR2	TRUE	ArsR2
	k119_18168_2	ArsR	41.176	TOP 3	ArsR2	ArsR2	TRUE	ArsR2
	k119_5901_1	ArsR	41.111	TOP 3	ArsR2	ArsR2	TRUE	ArsR2
	k119_1034_7	ArsR	41.096	TOP 3	ArsR2	ArsR2	TRUE	ArsR2
	k119_14056_9	ArsR	40	TOP 3	ArsR2	ArsR2	TRUE	ArsR2
	k119_426_2	ArsR	39.394	TOP 3	ArsR2	ArsR2	TRUE	ArsR2
	k119_31332_2	ArsR	38.824	TOP 3	ArsR2	ArsR2	TRUE	ArsR2
	k119_32612_1	ArsR	38.776	TOP 3	ArsR2	ArsR2	TRUE	ArsR2
	k119_868_28	ArsR	38.554	TOP 3	ArsR2	ArsR2	TRUE	ArsR2
	k119_1020_1	ArsR	38.462	TOP 3	ArsR2	ArsR2	TRUE	ArsR2
	k119_27955_4	ArsR	38.372	TOP 3	ArsR2	ArsR2	TRUE	ArsR2
	k119_19707_427	ArsR	37.5	TOP 3	ArsR2	ArsR2	TRUE	ArsR2
	k119_8737_69	ArsR	37.349	TOP 3	ArsR2	ArsR2	TRUE	ArsR2
	k119_30292_56	ArsR	37.079	TOP 3	ArsR2	ArsR2	TRUE	ArsR2
	k119_19293_1	ArsR	37.037	TOP 3	ArsR2	ArsR2	TRUE	ArsR2
	k119_33377_2	ArsR	36.364	TOP 3	ArsR2	ArsR2	TRUE	ArsR2
	k119_33396_22	ArsR	36.145	TOP 3	ArsR2	ArsR2	TRUE	ArsR2
	k119_25627_24	ArsR	36.111	TOP 3	ArsR2	ArsR2	TRUE	ArsR2
	k119_30094_3	ArsR	36.082	TOP 3	ArsR2	ArsR2	TRUE	ArsR2
	k119_12891_5	ArsR	35.789	TOP 3	ArsR2	ArsR2	TRUE	ArsR2
	k119_30744_1	ArsR	34.314	TOP 3	ArsR2	ArsR2	TRUE	ArsR2
	k119_9504_18	ArsR	33.696	TOP 3	ArsR2	ArsR2	TRUE	ArsR2
	k119_33283_62	ArsR	74.561	TOP 3	ArsR3	ArsR3	TRUE	ArsR3
	k119_4945_26	ArsR	74.138	TOP 3	ArsR3	ArsR3	TRUE	ArsR3
	k119_17050_30	ArsR	57.426	TOP 3	ArsR3	ArsR3	TRUE	ArsR3
	k119_15818_38	ArsR	57.391	TOP 3	ArsR3	ArsR3	TRUE	ArsR3
	k119_14957_508	ArsR	33.784	TOP 3	ArsR3	ArsR3	TRUE	ArsR3
	k119_33769_71	ArsR	42.045	TOP 3	ArsR4	ArsR2	TRUE	ArsR2
	k119_7773_201	ArsR	41.667	TOP 3	ArsR4	ArsR2	TRUE	ArsR2
	k119_406_9	ArsR	38.71	TOP 3	ArsR4	ArsR2	TRUE	ArsR2
	k119_13800_145	ArsR	36.047	TOP 3	ArsR4	ArsR2	TRUE	ArsR2

[truncated: 16 more sheets: S11, S12, S13, S14, S15, S16, S17, S18, S19, S20, S21, S22, S23, S24, S25, S26]
